# Supplementary material for: Uncovering the specificity and predictability of tryptophan metabolism in lactic acid bacteria with genomics and metabolomics
Source: Front Cell Infect Microbiol. 2023 Mar 13;13:1154346. doi: 10.3389/fcimb.2023.1154346 (PMC10040830; doi:10.3389/fcimb.2023.1154346)
Supplement: Supplementary file 2 [file DataSheet_2.xlsx]

## Sheet: Table S1
No.	Genus	Species	Strains ID	Source	Accession number	Sequence Source
1	Lactobacillus	acidophilus	FCQHC4LH1	Human feces	SRS9237638	Huang et. al., 2021. Microorganisms.
2	Lactobacillus	acidophilus	FGSYC48L79	Human feces	SRS9237643	Huang et. al., 2021. Microorganisms.
3	Lactobacillus	acidophilus	FHNXY41L162	Human feces	SRS9237644	Huang et. al., 2021. Microorganisms.
4	Lactobacillus	acidophilus	FNMGHHT12L40	Human feces	SRS9237645	Huang et. al., 2021. Microorganisms.
5	Lactobacillus	acidophilus	FSHXBX32L130	Human feces	SRS9237646	Huang et. al., 2021. Microorganisms.
6	Lactobacillus	acidophilus	FXJSW24L139	Human feces	SRS9237647	Huang et. al., 2021. Microorganisms.
7	Lactobacillus	acidophilus	FZJTZ18L25	Human feces	SRS9237639	Huang et. al., 2021. Microorganisms.
8	Lactobacillus	acidophilus	JCM1132	N/A	GCA_003047065.1	NCBI
9	Lactobacillus	crispatus	FSCDJY13L2	Human feces	SRR12559910	Pei et. al., 2021. mSystems.
10	Lactobacillus	crispatus	FSCDJY7L2	Human feces	SRR12559921	Pei et. al., 2021. mSystems.
11	Lactobacillus	crispatus	QJSWX109M4	Human vagina	SRR10255362	Pei et. al., 2021. mSystems.
12	Lactobacillus	crispatus	QJSWX110M1	Human vagina	SRR10255361	Pei et. al., 2021. mSystems.
13	Lactobacillus	crispatus	QJSWX112M2	Human vagina	SRR10255360	Pei et. al., 2021. mSystems.
14	Lactobacillus	crispatus	QJSWX113M3	Human vagina	SRR10255359	Pei et. al., 2021. mSystems.
15	Lactobacillus	crispatus	QJSWX120M1	Human vagina	SRR10255358	Pei et. al., 2021. mSystems.
16	Lactobacillus	crispatus	QJSWX128M5	Human vagina	SRR10255357	Pei et. al., 2021. mSystems.
17	Lactobacillus	crispatus	QJSWX148M3	Human vagina	SRR10255356	Pei et. al., 2021. mSystems.
18	Lactobacillus	crispatus	QJSWX149M5	Human vagina	SRR10255355	Pei et. al., 2021. mSystems.
19	Lactobacillus	crispatus	QJSWX150M37	Human vagina	SRR10255354	Pei et. al., 2021. mSystems.
20	Lactobacillus	crispatus	QJSWX154M12	Human vagina	SRR10255352	Pei et. al., 2021. mSystems.
21	Lactobacillus	crispatus	QJSWX166M13	Human vagina	SRR10255351	Pei et. al., 2021. mSystems.
22	Lactobacillus	crispatus	QJSWX169M3	Human vagina	SRR10255350	Pei et. al., 2021. mSystems.
23	Latilactobacillus	curvatus	FQHXN74M1	Human feces	SAMN32957117	This study
24	Latilactobacillus	curvatus	FQHXN80M2	Human feces	SAMN32957114	This study
25	Latilactobacillus	curvatus	FQSYC5M8	Human feces	SAMN32957115	This study
26	Latilactobacillus	curvatus	QGSYC5L4	Human feces	SAMN32957116	This study
27	Limosilactobacillus	fermentum	FJXSRPY6L1	Human feces	SRR12559545	Pei et. al., 2021. mSystems.
28	Limosilactobacillus	fermentum	FXJCJ26M3	Human feces	SRR12559684	Pei et. al., 2021. mSystems.
29	Limosilactobacillus	fermentum	FXJSW21M2	Human feces	SRR12559681	Pei et. al., 2021. mSystems.
30	Limosilactobacillus	fermentum	FXJSW71	Human feces	SRR12559680	Pei et. al., 2021. mSystems.
31	Limosilactobacillus	fermentum	FZJTZ13M9	Human feces	SRR12559667	Pei et. al., 2021. mSystems.
32	Limosilactobacillus	fermentum	FZJTZ20M5	Human feces	SRR12559666	Pei et. al., 2021. mSystems.
33	Limosilactobacillus	fermentum	FZJTZ22M6	Human feces	SRR12559665	Pei et. al., 2021. mSystems.
34	Limosilactobacillus	fermentum	FZJTZ23M8	Human feces	SRR12559664	Pei et. al., 2021. mSystems.
35	Limosilactobacillus	fermentum	FZJTZ24M3	Human feces	SRR12559663	Pei et. al., 2021. mSystems.
36	Limosilactobacillus	fermentum	FZJTZ25M1	Human feces	SRR12559662	Pei et. al., 2021. mSystems.
37	Limosilactobacillus	fermentum	FZJTZ2M5	Human feces	SRR12559668	Pei et. al., 2021. mSystems.
38	Lactobacillus	gasseri	FFJND16L4	Human feces	SRR12559906	Pei et. al., 2021. mSystems.
39	Lactobacillus	gasseri	FSDHZD3L5	Human feces	SAMN32951870	This study
40	Lactobacillus	gasseri	JCM11657	Human feces	N/A	This study
41	Lactobacillus	gasseri	JSCZD2L1	Human feces	SRR12560086	Pei et. al., 2021. mSystems.
42	Lactobacillus	gasseri	JSSZ15	Human feces	SAMN32951871	This study
43	Lactobacillus	gasseri	JSWX33L2	Human feces	SRR12560081	Pei et. al., 2021. mSystems.
44	Lactobacillus	gasseri	NMGHHHT1L2	Human feces	SAMN32951872	This study
45	Lactobacillus	gasseri	ZJHZD1M5	Human feces	SRR12560070	Pei et. al., 2021. mSystems.
46	Lactobacillus	helveticus	D4A98	Fermented yak milk	SRR9866121	Pei et. al., 2021. mSystems.
47	Lactobacillus	helveticus	D7S160	Fermented yak milk	SRR9866120	Pei et. al., 2021. mSystems.
48	Lactobacillus	helveticus	DSCAB10M13	Yak qula	SRR9866116	Pei et. al., 2021. mSystems.
49	Lactobacillus	helveticus	DSCAB11L3	Yak qula	SRR9866119	Pei et. al., 2021. mSystems.
50	Lactobacillus	helveticus	DSCAB13M2	Yak qula	SRR9866118	Pei et. al., 2021. mSystems.
51	Lactobacillus	helveticus	DSCAB4M1	Yak qula	SRR9866113	Pei et. al., 2021. mSystems.
52	Lactobacillus	helveticus	DSCAB7M1	Yak qula	SRR9866112	Pei et. al., 2021. mSystems.
53	Lactobacillus	helveticus	DSCAB9M6	Yak qula	SRR9866115	Pei et. al., 2021. mSystems.
54	Lactobacillus	helveticus	DYNDL451	Dairy fan	SRR9866136	Pei et. al., 2021. mSystems.
55	Limosilactobacillus	mucosae	FGSYC15L3	Human feces	SRR10522633	Pei et. al., 2021. mSystems.
56	Limosilactobacillus	mucosae	FGSYC16M1	Human feces	SAMN32951873	This study
57	Limosilactobacillus	mucosae	FGSYC17L3	Human feces	SRR10522631	Pei et. al., 2021. mSystems.
58	Limosilactobacillus	mucosae	FGSYC19L1	Human feces	SRR10522630	Pei et. al., 2021. mSystems.
59	Limosilactobacillus	mucosae	FGSYC1M1	Human feces	SAMN32951874	This study
60	Limosilactobacillus	mucosae	FGSYC23L4	Human feces	SRR10522629	Pei et. al., 2021. mSystems.
61	Limosilactobacillus	mucosae	FGSYC27L1	Human feces	SRR10522628	Pei et. al., 2021. mSystems.
62	Limosilactobacillus	mucosae	FGSYC42L4	Human feces	SRR10522627	Pei et. al., 2021. mSystems.
63	Limosilactobacillus	mucosae	FGSYC43L5	Human feces	SRR10522626	Pei et. al., 2021. mSystems.
64	Limosilactobacillus	mucosae	FGSYC90L5	Human feces	SRR10522624	Pei et. al., 2021. mSystems.
65	Limosilactobacillus	mucosae	FJSNT141	Human feces	SRR10522613	Pei et. al., 2021. mSystems.
66	Limosilactobacillus	mucosae	FJSNT152	Human feces	SRR10522612	Pei et. al., 2021. mSystems.
67	Limosilactobacillus	mucosae	FJSNT61	Human feces	SRR10522611	Pei et. al., 2021. mSystems.
68	Limosilactobacillus	mucosae	FJSNT81	Human feces	SRR10522610	Pei et. al., 2021. mSystems.
69	Limosilactobacillus	mucosae	FJSNT91	Human feces	SRR10522609	Pei et. al., 2021. mSystems.
70	Lacticaseibacillus	paracasei	FQHXN98L4	Human feces	SRR12559800	Pei et. al., 2021. mSystems.
71	Lacticaseibacillus	paracasei	VCQBB3125L12	Chinese pickle	SRR12559944	Pei et. al., 2021. mSystems.
72	Lacticaseibacillus	paracasei	VCQBB4126L6	Chinese pickle	SRR12559943	Pei et. al., 2021. mSystems.
73	Lacticaseibacillus	paracasei	VCQJJ296L4	Chinese pickle	SRR12559942	Pei et. al., 2021. mSystems.
74	Lacticaseibacillus	paracasei	VCQJLP2131L2	Chinese pickle	SRR12559941	Pei et. al., 2021. mSystems.
75	Lacticaseibacillus	paracasei	VCQQJ30173L8	Chinese pickle	SRR12559939	Pei et. al., 2021. mSystems.
76	Lacticaseibacillus	paracasei	VCQQJ4174M3	Chinese pickle	SRR12559940	Pei et. al., 2021. mSystems.
77	Lacticaseibacillus	paracasei	VCQWX5L7	Chinese pickle	SRR12559945	Pei et. al., 2021. mSystems.
78	Lacticaseibacillus	paracasei	VCQY0Y1157M2	Chinese pickle	SRR12559936	Pei et. al., 2021. mSystems.
79	Lacticaseibacillus	paracasei	VCQYB7171M7	Chinese pickle	SRR12559935	Pei et. al., 2021. mSystems.
80	Lactiplantibacillus	pentosus	L17001	pickles	SAMN32951879	This study
81	Lactiplantibacillus	pentosus	DL49	pickles	SAMN32951875	This study
82	Lactiplantibacillus	pentosus	FGDLZ2M10	Human feces	SRR12559870	Pei et. al., 2021. mSystems.
83	Lactiplantibacillus	pentosus	FHuNHHMY67L3	Human feces	SAMN32951876	This study
84	Lactiplantibacillus	pentosus	FZJHZD217	Human feces	SAMN32951877	This study
85	Lactiplantibacillus	pentosus	HY311	Human feces	SAMN32951878	This study
86	Lactiplantibacillus	pentosus	QSCPS6L1	pickles	SAMN32951880	This study
87	Lactiplantibacillus	pentosus	RS142	pickles	SAMN32951881	This study
88	Lactiplantibacillus	plantarum	DHuNHHMY2L1	Human feces	SRR12559730	Pei et. al., 2021. mSystems.
89	Lactiplantibacillus	plantarum	FCQHC24L1	Human feces	SRR12559886	Pei et. al., 2021. mSystems.
90	Lactiplantibacillus	plantarum	FCQHC25L4	Human feces	SRR12559884	Pei et. al., 2021. mSystems.
91	Lactiplantibacillus	plantarum	FCQNA23M1	Human feces	SRR12559883	Pei et. al., 2021. mSystems.
92	Lactiplantibacillus	plantarum	FCQNA27M4	Human feces	SRR12559882	Pei et. al., 2021. mSystems.
93	Lactiplantibacillus	plantarum	FCQNA28M4	Human feces	SRR12559881	Pei et. al., 2021. mSystems.
94	Lactiplantibacillus	plantarum	FCQNA29M3	Human feces	SRR12559880	Pei et. al., 2021. mSystems.
95	Lactiplantibacillus	plantarum	FFJLY44L1	Human feces	SRR12559873	Pei et. al., 2021. mSystems.
96	Lactiplantibacillus	plantarum	VSCDJY12L1	Chinese pickle	SRR12559711	Pei et. al., 2021. mSystems.
97	Lactiplantibacillus	plantarum	VSCDJY5L5	Chinese pickle	SRR12559710	Pei et. al., 2021. mSystems.
98	Limosilactobacillus	reuteri	DYNDL2M15	Fermented rice milk	SRR12559516	Pei et. al., 2021. mSystems.
99	Limosilactobacillus	reuteri	DYNDL42M2	Fermented rice milk	SRR12559512	Pei et. al., 2021. mSystems.
100	Limosilactobacillus	reuteri	DYNDL56M17	Fermented rice milk	SRR12559511	Pei et. al., 2021. mSystems.
101	Limosilactobacillus	reuteri	DYNDL8M31	Fermented rice milk	SRR12559515	Pei et. al., 2021. mSystems.
102	Limosilactobacillus	reuteri	FAHBZ3L1	Human feces	SRR12559508	Pei et. al., 2021. mSystems.
103	Limosilactobacillus	reuteri	FCQHC27L4	Human feces	SRR12559505	Pei et. al., 2021. mSystems.
104	Limosilactobacillus	reuteri	FCQHC8L6	Human feces	SRR12559507	Pei et. al., 2021. mSystems.
105	Limosilactobacillus	reuteri	FGDLZ10M5	Human feces	SRR12559503	Pei et. al., 2021. mSystems.
106	Limosilactobacillus	reuteri	FGSYC2L3	Human feces	SRR12559502	Pei et. al., 2021. mSystems.
107	Limosilactobacillus	reuteri	FGSYC5L2	Human feces	SRR12559501	Pei et. al., 2021. mSystems.
108	Limosilactobacillus	reuteri	FHNXY64M3	Human feces	SAMN21165690	Previous study (Unpublished)
109	Limosilactobacillus	reuteri	FHNXY67L4	Human feces	SRR12559498	Pei et. al., 2021. mSystems.
110	Limosilactobacillus	reuteri	FHNXY71L8	Human feces	SRR12559497	Pei et. al., 2021. mSystems.
111	Limosilactobacillus	reuteri	FJLHD58L2	Human feces	SRR12559496	Pei et. al., 2021. mSystems.
112	Limosilactobacillus	reuteri	FJSXYWG3L1	Human feces	SRR12559493	Pei et. al., 2021. mSystems.
113	Limosilactobacillus	reuteri	FNXYCHL79L1	Human feces	SRR12559593	Pei et. al., 2021. mSystems.
114	Limosilactobacillus	reuteri	FNXYCHL81L1	Human feces	SRR12559592	Pei et. al., 2021. mSystems.
115	Limosilactobacillus	reuteri	FQHXN127L1	Human feces	SRR12559591	Pei et. al., 2021. mSystems.
116	Limosilactobacillus	reuteri	FSCPS25M1	Human feces	SRR12559589	Pei et. al., 2021. mSystems.
117	Limosilactobacillus	reuteri	FSCPS76L4	Human feces	SRR12559588	Pei et. al., 2021. mSystems.
118	Limosilactobacillus	reuteri	FSCPS79L4	Human feces	SRR12559587	Pei et. al., 2021. mSystems.
119	Limosilactobacillus	reuteri	FSDQZ12L6	Human feces	SRR12559580	Pei et. al., 2021. mSystems.
120	Limosilactobacillus	reuteri	FSH14M1	Human feces	SRR12559577	Pei et. al., 2021. mSystems.
121	Limosilactobacillus	reuteri	FSH2M2	Human feces	SRR12559579	Pei et. al., 2021. mSystems.
122	Limosilactobacillus	reuteri	FSH36M2	Human feces	SRR12559576	Pei et. al., 2021. mSystems.
123	Limosilactobacillus	reuteri	FSH39M2	Human feces	SRR12559575	Pei et. al., 2021. mSystems.
124	Limosilactobacillus	reuteri	FSH40M1	Human feces	SRR12559573	Pei et. al., 2021. mSystems.
125	Limosilactobacillus	reuteri	FSH6M1	Human feces	SRR12559578	Pei et. al., 2021. mSystems.
126	Limosilactobacillus	reuteri	FXJCJ4M2	Human feces	SRR12559571	Pei et. al., 2021. mSystems.
127	Limosilactobacillus	reuteri	FXJKS17M8	Human feces	SRR12559570	Pei et. al., 2021. mSystems.
128	Lacticaseibacillus	rhamnosus	FAHWH30L7	Human feces	SRR9959383	Huang et. al., 2020, Food Biosci.
129	Lacticaseibacillus	rhamnosus	FQHXN3M6	Human feces	SRR9959395	Huang et. al., 2020, Food Biosci.
130	Lacticaseibacillus	rhamnosus	FWXBH7L3	Human feces	SRR9959407	Huang et. al., 2020, Food Biosci.
131	Lacticaseibacillus	rhamnosus	FXJSW24L2	Human feces	SRR9959355	Huang et. al., 2020, Food Biosci.
132	Lacticaseibacillus	rhamnosus	FXJSW6L1	Human feces	SRR9959375	Huang et. al., 2020, Food Biosci.
133	Lacticaseibacillus	rhamnosus	FXJWS10M1	Human feces	SRR9959394	Huang et. al., 2020, Food Biosci.
134	Lacticaseibacillus	rhamnosus	FZJJH6L2	Human feces	SRR9959381	Huang et. al., 2020, Food Biosci.
135	Lacticaseibacillus	rhamnosus	FZJTZ46M6	Human feces	SRR9959379	Huang et. al., 2020, Food Biosci.
136	Lacticaseibacillus	rhamnosus	GG	Human feces	GCA_000011045.1	NCBI
136	Ligilactobacillus	salivarius	FBJSY202	Human feces	GCA_009863885.1	Zhai et. al., 2020, Food Funct.
137	Ligilactobacillus	salivarius	FBJSY612	Human feces	SRR12559783	Pei et. al., 2021. mSystems.
138	Ligilactobacillus	salivarius	FQHXN83M8	Human feces	SRR12559770	Pei et. al., 2021. mSystems.
139	Ligilactobacillus	salivarius	FQHXN84M4	Human feces	SRR12559769	Pei et. al., 2021. mSystems.
140	Ligilactobacillus	salivarius	FWXBH185	Human feces	GCA_009863375.1	Zhai et. al., 2020, Food Funct.
141	Ligilactobacillus	salivarius	FWXBH22	Human feces	GCA_009863295.1	Zhai et. al., 2020, Food Funct.
142	Ligilactobacillus	salivarius	FWXBH242	Human feces	SAMN32951882	This study
143	Ligilactobacillus	salivarius	FWXBH253	Human feces	GCA_009866265.1	Zhai et. al., 2020, Food Funct.
144	Ligilactobacillus	salivarius	FWXBH352	Human feces	GCA_009866235.1	Zhai et. al., 2020, Food Funct.
145	Ligilactobacillus	salivarius	FWXBH41	Human feces	SRR12559767	Pei et. al., 2021. mSystems.
146	Ligilactobacillus	salivarius	FWXBH92	Human feces	GCA_009863375.1	Zhai et. al., 2020, Food Funct.
147	Ligilactobacillus	salivarius	FZJTZ691	Human feces	GCA_009865885.1	Zhai et. al., 2020, Food Funct.

## Sheet: Table S2
Substrate	Product	Enzyme	Abbreviation	EC number
Tryptophan	Indole-3-Pyruvic Acid	Aromatic amino acid aminotransferase	ArAT	2.6.1.57
Tryptophan	Tryptamine	L-tryptophan decarboxylase	TDC	4.1.1.105
Tryptophan	Indole-3-Acetamide	Tryptophan 2-monooxygenase	TMO	1.13.12.3
Indole-3-Pyruvic Acid	Indole-3-Lactic Acid	Indolelactate dehydrogenase Lactate dehydrogenase	fldH LDH	1.1.1.110 1.1.1.27
Indole-3-Lactic Acid	3-Indoleacrylic Acid	Cinnamoyl-CoA:indolelactate CoA-transferase Indolelactoyl-CoA dehydratase alpha/beta R-indolelactate dehydratase activator	fldA fldBC fldI	2.8.3.17 4.2.1.175 5.6.1.9
3-Indoleacrylic Acid	Indole-3-Propionic Acid	Indoleacrylate reductase	acdA	1.3.8.15
Indole-3-Pyruvic Acid	Indole-3-Acetaldehyde	Indolepyruvate decarboxylase Phenylpyruvate decarboxylase	IPD PPD	4.1.1.74 4.1.1.43
Tryptamine	Indole-3-Acetaldehyde	Diamine oxidase	DAO	1.4.3.22
Indole-3-Acetaldehyde	Indole-3-Acetic Acid	Aldehyde dehydrogenase	ALD	1.2.1.3
Indole-3-Acetamide	Indole-3-Acetic Acid	Amidase	amiE	3.5.1.4

## Sheet: Table S3
No.	Genus	Species	Strains ID	Loci	Homologous enzyme	qLen	sLen	Identity	Length	Mismatch	Gapopen	qStart	qEnd	sStart	sEnd	E-value	Bitscore
1	Lactobacillus	acidophilus	FCQHC4LH1	Scaffold20_2875 1493	ALD	460	458	54.2	450	205	1	4	452	3	452	1.21e-172	493
2	Lactobacillus	acidophilus	FCQHC4LH1	Scaffold4_74990 75694	ALD	234	245	35	217	131	3	22	228	26	242	3.23e-31	115
3	Lactobacillus	acidophilus	FCQHC4LH1	Scaffold4_79585 78146	amiE	479	517	34.8	445	257	13	39	465	70	499	8.03e-59	202
4	Lactobacillus	acidophilus	FCQHC4LH1	Scaffold3_36543 37097	amiE	184	213	30.4	184	95	8	1	158	1	177	1.61e-05	44.7
5	Lactobacillus	acidophilus	FCQHC4LH1	Scaffold1_438441 437266	ArAT	391	391	83.1	391	66	0	1	391	1	391	2.58e-237	651
6	Lactobacillus	acidophilus	FCQHC4LH1	Scaffold1_365052 366236	ArAT	394	394	61	392	153	0	1	392	1	392	2.02e-177	500
7	Lactobacillus	acidophilus	FCQHC4LH1	Scaffold10_11808 10621	fldA	395	382	35	337	188	8	23	346	6	324	7e-45	160
8	Lactobacillus	acidophilus	FCQHC4LH1	Scaffold10_13217 11880	fldA	445	400	30.2	424	255	10	11	428	12	400	3.82e-50	176
9	Lactobacillus	acidophilus	FCQHC4LH1	Scaffold8_7627 8640	fldH	337	330	42.7	316	175	3	3	316	2	313	8.64e-71	216
10	Lactobacillus	acidophilus	FCQHC4LH1	Scaffold1_361607 360660	fldH	315	326	36.2	268	133	10	64	309	68	319	1.17e-43	145
11	Lactobacillus	acidophilus	FCQHC4LH1	Scaffold2_90544 91515	LDH	323	323	100	323	0	0	1	323	1	323	2.04e-234	638
12	Lactobacillus	acidophilus	FCQHC4LH1	Scaffold1_390834 389908	LDH	308	308	100	308	0	0	1	308	1	308	3.73e-218	596
13	Lactobacillus	acidophilus	FCQHC4LH1	Scaffold7_35141 34251	LDH	296	305	50.9	291	139	1	1	287	9	299	3.56e-97	289
14	Lactobacillus	acidophilus	FGSYC48L79	Scaffold55_4053 2671	ALD	460	458	54.4	450	204	1	4	452	3	452	1.21e-172	493
15	Lactobacillus	acidophilus	FGSYC48L79	Scaffold4_30083 30787	ALD	234	245	34.6	217	132	3	22	228	26	242	2.3e-31	116
16	Lactobacillus	acidophilus	FGSYC48L79	Scaffold4_34677 33238	amiE	479	517	34.8	445	257	13	39	465	70	499	8.03e-59	202
17	Lactobacillus	acidophilus	FGSYC48L79	Scaffold5_2303 1128	ArAT	391	391	83.1	391	66	0	1	391	1	391	2.58e-237	651
18	Lactobacillus	acidophilus	FGSYC48L79	Scaffold10_54132 52948	ArAT	394	394	60.7	392	154	0	1	392	1	392	1.65e-176	498
19	Lactobacillus	acidophilus	FGSYC48L79	Scaffold28_24328 23141	fldA	395	385	35.3	377	238	4	23	395	6	380	6.05e-68	220
20	Lactobacillus	acidophilus	FGSYC48L79	Scaffold29_7278 8291	fldH	337	330	42.7	316	175	3	3	316	2	313	8.64e-71	216
21	Lactobacillus	acidophilus	FGSYC48L79	Scaffold24_28418 27471	fldH	315	326	36.2	268	133	10	64	309	68	319	1.17e-43	145
22	Lactobacillus	acidophilus	FGSYC48L79	Scaffold1_28301 27330	LDH	323	323	100	323	0	0	1	323	1	323	2.04e-234	638
23	Lactobacillus	acidophilus	FGSYC48L79	Scaffold10_28391 29320	LDH	309	308	97.4	308	8	0	1	308	1	308	7.2e-214	585
24	Lactobacillus	acidophilus	FGSYC48L79	Scaffold23_6857 7771	LDH	304	305	51.5	299	141	1	1	295	1	299	2.38e-102	302
25	Lactobacillus	acidophilus	FHNXY41L162	Scaffold54_4053 2671	ALD	460	458	54.4	450	204	1	4	452	3	452	8.53e-173	493
26	Lactobacillus	acidophilus	FHNXY41L162	Scaffold1_802 98	ALD	234	245	34.6	217	132	3	22	228	26	242	2.3e-31	116
27	Lactobacillus	acidophilus	FHNXY41L162	Scaffold28_20678 22117	amiE	479	517	34.8	445	257	13	39	465	70	499	8.03e-59	202
28	Lactobacillus	acidophilus	FHNXY41L162	Scaffold17_30973 32148	ArAT	391	391	82.9	391	67	0	1	391	1	391	1.49e-236	649
29	Lactobacillus	acidophilus	FHNXY41L162	Scaffold72_1240 56	ArAT	394	394	61	392	153	0	1	392	1	392	2.02e-177	500
30	Lactobacillus	acidophilus	FHNXY41L162	Scaffold30_19133 17946	fldA	395	385	35.3	377	238	4	23	395	6	380	6.05e-68	220
31	Lactobacillus	acidophilus	FHNXY41L162	Scaffold52_2238 1225	fldH	337	330	43.2	310	170	3	3	310	2	307	1.72e-70	215
32	Lactobacillus	acidophilus	FHNXY41L162	Scaffold22_28434 27469	fldH	321	326	36.2	268	133	10	70	315	68	319	1.37e-43	145
33	Lactobacillus	acidophilus	FHNXY41L162	Scaffold3_24657 25628	LDH	323	323	100	323	0	0	1	323	1	323	2.04e-234	638
34	Lactobacillus	acidophilus	FHNXY41L162	Scaffold21_16246 15317	LDH	309	308	97.1	308	9	0	1	308	1	308	4.16e-213	583
35	Lactobacillus	acidophilus	FHNXY41L162	Scaffold55_5628 6542	LDH	304	305	51.5	299	141	1	1	295	1	299	2.38e-102	302
36	Lactobacillus	acidophilus	FHNXY41L162	Scaffold14_25942 24920	TMO	340	394	42.9	345	186	4	1	340	56	394	1.54e-83	259
37	Lactobacillus	acidophilus	FNMGHHT12L40	Scaffold19_2940 1558	ALD	460	458	54.2	450	205	1	4	452	3	452	1.21e-172	493
38	Lactobacillus	acidophilus	FNMGHHT12L40	Scaffold3_74829 75533	ALD	234	245	35	217	131	3	22	228	26	242	3.23e-31	115
39	Lactobacillus	acidophilus	FNMGHHT12L40	Scaffold3_79424 77985	amiE	479	517	34.8	445	257	13	39	465	70	499	8.03e-59	202
40	Lactobacillus	acidophilus	FNMGHHT12L40	Scaffold9_36543 37097	amiE	184	213	30.4	184	95	8	1	158	1	177	1.61e-05	44.7
41	Lactobacillus	acidophilus	FNMGHHT12L40	Scaffold1_453857 452682	ArAT	391	391	83.1	391	66	0	1	391	1	391	2.58e-237	651
42	Lactobacillus	acidophilus	FNMGHHT12L40	Scaffold1_380469 381653	ArAT	394	394	61	392	153	0	1	392	1	392	2.02e-177	500
43	Lactobacillus	acidophilus	FNMGHHT12L40	Scaffold11_11808 10621	fldA	395	382	35	337	188	8	23	346	6	324	7e-45	160
44	Lactobacillus	acidophilus	FNMGHHT12L40	Scaffold11_13217 11880	fldA	445	400	30.2	424	255	10	11	428	12	400	3.82e-50	176
45	Lactobacillus	acidophilus	FNMGHHT12L40	Scaffold8_78203 77190	fldH	337	330	42.7	316	175	3	3	316	2	313	8.64e-71	216
46	Lactobacillus	acidophilus	FNMGHHT12L40	Scaffold1_377042 376077	fldH	321	326	36.2	268	133	10	70	315	68	319	1.37e-43	145
47	Lactobacillus	acidophilus	FNMGHHT12L40	Scaffold2_90544 91515	LDH	323	323	100	323	0	0	1	323	1	323	2.04e-234	638
48	Lactobacillus	acidophilus	FNMGHHT12L40	Scaffold1_406251 405325	LDH	308	308	100	308	0	0	1	308	1	308	3.73e-218	596
49	Lactobacillus	acidophilus	FNMGHHT12L40	Scaffold7_35165 34251	LDH	304	305	51.8	299	140	1	1	295	1	299	1.68e-102	303
50	Lactobacillus	acidophilus	FSHXBX32L130	Scaffold57_4054 2672	ALD	460	458	54.4	450	204	1	4	452	3	452	8.53e-173	493
51	Lactobacillus	acidophilus	FSHXBX32L130	Scaffold1_109124 109828	ALD	234	245	34.6	217	132	3	22	228	26	242	2.3e-31	116
52	Lactobacillus	acidophilus	FSHXBX32L130	Scaffold1_113718 112279	amiE	479	517	34.8	445	257	13	39	465	70	499	8.03e-59	202
53	Lactobacillus	acidophilus	FSHXBX32L130	Scaffold4_3210 2035	ArAT	391	391	82.9	391	67	0	1	391	1	391	1.49e-236	649
54	Lactobacillus	acidophilus	FSHXBX32L130	Scaffold21_22347 23531	ArAT	394	394	61	392	153	0	1	392	1	392	1.42e-177	500
55	Lactobacillus	acidophilus	FSHXBX32L130	Scaffold2_85750 84563	fldA	395	385	35.5	377	237	4	23	395	6	380	7.76e-69	223
56	Lactobacillus	acidophilus	FSHXBX32L130	Scaffold29_18413 17400	fldH	337	330	43.2	310	170	3	3	310	2	307	1.72e-70	215
57	Lactobacillus	acidophilus	FSHXBX32L130	Scaffold21_18922 17957	fldH	321	326	36.2	268	133	10	70	315	68	319	1.37e-43	145
58	Lactobacillus	acidophilus	FSHXBX32L130	Scaffold13_23677 24648	LDH	323	323	100	323	0	0	1	323	1	323	2.04e-234	638
59	Lactobacillus	acidophilus	FSHXBX32L130	Scaffold25_17860 18777	LDH	305	308	97	304	9	0	1	304	5	308	1.61e-209	574
60	Lactobacillus	acidophilus	FSHXBX32L130	Scaffold56_6328 7218	LDH	296	305	50.2	291	141	1	1	287	9	299	8.2e-96	285
61	Lactobacillus	acidophilus	FXJSW24L139	Scaffold29_2749 1367	ALD	460	458	54.2	450	205	1	4	452	3	452	1.21e-172	493
62	Lactobacillus	acidophilus	FXJSW24L139	Scaffold3_76188 76892	ALD	234	245	35	217	131	3	22	228	26	242	3.23e-31	115
63	Lactobacillus	acidophilus	FXJSW24L139	Scaffold3_80783 79344	amiE	479	517	34.8	445	257	13	39	465	70	499	8.03e-59	202
64	Lactobacillus	acidophilus	FXJSW24L139	Scaffold6_76059 75505	amiE	184	213	30.4	184	95	8	1	158	1	177	1.61e-05	44.7
65	Lactobacillus	acidophilus	FXJSW24L139	Scaffold1_232117 233292	ArAT	391	391	83.1	391	66	0	1	391	1	391	2.58e-237	651
66	Lactobacillus	acidophilus	FXJSW24L139	Scaffold1_306133 304949	ArAT	394	394	61	392	153	0	1	392	1	392	2.02e-177	500
67	Lactobacillus	acidophilus	FXJSW24L139	Scaffold12_12009 10822	fldA	395	382	35	337	188	8	23	346	6	324	7e-45	160
68	Lactobacillus	acidophilus	FXJSW24L139	Scaffold12_13418 12081	fldA	445	400	30.2	424	255	10	11	428	12	400	3.82e-50	176
69	Lactobacillus	acidophilus	FXJSW24L139	Scaffold26_1606 593	fldH	337	330	42.7	316	175	3	3	316	2	313	8.64e-71	216
70	Lactobacillus	acidophilus	FXJSW24L139	Scaffold1_309560 310525	fldH	321	326	36.2	268	133	10	70	315	68	319	1.37e-43	145
71	Lactobacillus	acidophilus	FXJSW24L139	Scaffold4_12585 13556	LDH	323	323	100	323	0	0	1	323	1	323	2.04e-234	638
72	Lactobacillus	acidophilus	FXJSW24L139	Scaffold1_280141 281277	LDH	378	308	81.5	378	0	1	1	378	1	308	1.32e-204	565
73	Lactobacillus	acidophilus	FXJSW24L139	Scaffold7_35844 34930	LDH	304	305	51.8	299	140	1	1	295	1	299	1.68e-102	303
74	Lactobacillus	acidophilus	FZJTZ18L25	Scaffold13_39704 38322	ALD	460	458	54.7	450	203	1	4	452	3	452	4.24e-173	494
75	Lactobacillus	acidophilus	FZJTZ18L25	Scaffold2_802 98	ALD	234	245	34.6	217	132	3	22	228	26	242	2.3e-31	116
76	Lactobacillus	acidophilus	FZJTZ18L25	Scaffold28_20578 22017	amiE	479	517	34.8	445	257	13	39	465	70	499	8.03e-59	202
77	Lactobacillus	acidophilus	FZJTZ18L25	Scaffold42_5378 4824	amiE	184	213	30.6	183	96	8	1	158	1	177	0.000101	42.4
78	Lactobacillus	acidophilus	FZJTZ18L25	Scaffold39_2302 1127	ArAT	391	391	82.9	391	67	0	1	391	1	391	1.49e-236	649
79	Lactobacillus	acidophilus	FZJTZ18L25	Scaffold14_12440 11256	ArAT	394	394	61	392	153	0	1	392	1	392	1.42e-177	500
80	Lactobacillus	acidophilus	FZJTZ18L25	Scaffold8_18893 17706	fldA	395	385	35.3	377	238	4	23	395	6	380	1.69e-67	219
81	Lactobacillus	acidophilus	FZJTZ18L25	Scaffold8_20286 19621	fldA	221	227	31	210	124	4	10	209	4	202	9.32e-24	95.5
82	Lactobacillus	acidophilus	FZJTZ18L25	Scaffold25_18398 17385	fldH	337	330	43.2	310	170	3	3	310	2	307	1.72e-70	215
83	Lactobacillus	acidophilus	FZJTZ18L25	Scaffold14_15865 16830	fldH	321	326	36.2	268	133	10	70	315	68	319	1.37e-43	145
84	Lactobacillus	acidophilus	FZJTZ18L25	Scaffold4_23679 24650	LDH	323	323	100	323	0	0	1	323	1	323	2.04e-234	638
85	Lactobacillus	acidophilus	FZJTZ18L25	Scaffold48_1367 450	LDH	305	308	97	304	9	0	1	304	5	308	1.61e-209	574
86	Lactobacillus	acidophilus	FZJTZ18L25	Scaffold60_3314 2424	LDH	296	305	50.2	291	141	1	1	287	9	299	8.2e-96	285
87	Lactobacillus	acidophilus	JCM1132	Scaffold18_2252 870	ALD	460	458	54.2	450	205	1	4	452	3	452	1.21e-172	493
88	Lactobacillus	acidophilus	JCM1132	Scaffold4_84917 83478	amiE	479	517	35.1	445	256	13	39	465	70	499	8.03e-59	202
89	Lactobacillus	acidophilus	JCM1132	Scaffold3_36541 37095	amiE	184	213	30.4	184	95	8	1	158	1	177	1.61e-05	44.7
90	Lactobacillus	acidophilus	JCM1132	Scaffold1_438468 437293	ArAT	391	391	83.1	391	66	0	1	391	1	391	2.58e-237	651
91	Lactobacillus	acidophilus	JCM1132	Scaffold1_365041 366225	ArAT	394	394	61	392	153	0	1	392	1	392	2.02e-177	500
92	Lactobacillus	acidophilus	JCM1132	Scaffold11_46890 48077	fldA	395	382	35	337	188	8	23	346	6	324	7e-45	160
93	Lactobacillus	acidophilus	JCM1132	Scaffold11_45481 46818	fldA	445	400	30.2	424	255	10	11	428	12	400	3.82e-50	176
94	Lactobacillus	acidophilus	JCM1132	Scaffold8_7627 8640	fldH	337	330	42.7	316	175	3	3	316	2	313	8.64e-71	216
95	Lactobacillus	acidophilus	JCM1132	Scaffold1_361614 360649	fldH	321	326	36.2	268	133	10	70	315	68	319	1.37e-43	145
96	Lactobacillus	acidophilus	JCM1132	Scaffold2_81146 82117	LDH	323	323	100	323	0	0	1	323	1	323	2.04e-234	638
97	Lactobacillus	acidophilus	JCM1132	Scaffold1_390821 389895	LDH	308	308	100	308	0	0	1	308	1	308	3.73e-218	596
98	Lactobacillus	acidophilus	JCM1132	Scaffold9_35161 34247	LDH	304	305	51.8	299	140	1	1	295	1	299	1.68e-102	303
99	Lactobacillus	crispatus	FSCDJY13L2	Scaffold124_1958 3340	ALD	460	458	57.1	450	192	1	4	452	3	452	2.96e-178	507
100	Lactobacillus	crispatus	FSCDJY13L2	Scaffold3_44427 43717	ALD	236	245	41.5	176	94	5	61	230	70	242	2e-29	111
101	Lactobacillus	crispatus	FSCDJY13L2	Scaffold3_39828 41267	amiE	479	517	35.6	421	244	11	63	465	88	499	5.59e-60	206
102	Lactobacillus	crispatus	FSCDJY13L2	Scaffold16_5159 3984	ArAT	391	391	99.2	391	3	0	1	391	1	391	2.29e-279	758
103	Lactobacillus	crispatus	FSCDJY13L2	Scaffold3_8038 9189	ArAT	383	393	73.5	385	99	2	1	382	8	392	4e-207	575
104	Lactobacillus	crispatus	FSCDJY13L2	Scaffold11_136 1320	ArAT	394	394	60.4	391	155	0	1	391	1	391	2.96e-172	487
105	Lactobacillus	crispatus	FSCDJY13L2	Scaffold28_18461 17427	fldA	344	409	30.2	348	203	12	4	324	68	402	1.11e-23	101
106	Lactobacillus	crispatus	FSCDJY13L2	Scaffold21_10125 11138	fldH	337	331	41.8	311	174	4	3	310	2	308	3.57e-73	222
107	Lactobacillus	crispatus	FSCDJY13L2	Scaffold25_23273 22308	fldH	321	327	35.5	273	146	8	43	295	39	301	1.21e-39	134
108	Lactobacillus	crispatus	FSCDJY13L2	Scaffold95_4480 5451	LDH	323	321	100	321	0	0	3	323	1	321	1.33e-234	639
109	Lactobacillus	crispatus	FSCDJY13L2	Scaffold11_31277 30348	LDH	309	309	100	309	0	0	1	309	1	309	2.43e-219	599
110	Lactobacillus	crispatus	FSCDJY13L2	Scaffold32_11065 10154	LDH	303	305	51.5	299	141	1	1	295	1	299	4.29e-100	296
111	Lactobacillus	crispatus	FSCDJY13L2	Scaffold32_4038 2833	TMO	401	394	43.9	403	215	5	1	401	1	394	5.8e-106	318
112	Lactobacillus	crispatus	FSCDJY7L2	Scaffold127_1960 3342	ALD	460	458	57.1	450	192	1	4	452	3	452	2.96e-178	507
113	Lactobacillus	crispatus	FSCDJY7L2	Scaffold3_44504 43794	ALD	236	245	41.5	176	94	5	61	230	70	242	2e-29	111
114	Lactobacillus	crispatus	FSCDJY7L2	Scaffold3_39905 41344	amiE	479	517	35.6	421	244	11	63	465	88	499	5.59e-60	206
115	Lactobacillus	crispatus	FSCDJY7L2	Scaffold14_5159 3984	ArAT	391	391	99.2	391	3	0	1	391	1	391	2.29e-279	758
116	Lactobacillus	crispatus	FSCDJY7L2	Scaffold3_8037 9188	ArAT	383	393	73.5	385	99	2	1	382	8	392	4e-207	575
117	Lactobacillus	crispatus	FSCDJY7L2	Scaffold50_14805 13621	ArAT	394	394	60.4	391	155	0	1	391	1	391	2.96e-172	487
118	Lactobacillus	crispatus	FSCDJY7L2	Scaffold26_18504 17476	fldA	342	409	30.2	348	203	12	2	322	68	402	1.47e-23	101
119	Lactobacillus	crispatus	FSCDJY7L2	Scaffold13_10357 11370	fldH	337	331	41.8	311	174	4	3	310	2	308	3.57e-73	222
120	Lactobacillus	crispatus	FSCDJY7L2	Scaffold22_23273 22308	fldH	321	327	35.5	273	146	8	43	295	39	301	1.21e-39	134
121	Lactobacillus	crispatus	FSCDJY7L2	Scaffold21_16389 15460	LDH	309	309	100	309	0	0	1	309	1	309	2.43e-219	599
122	Lactobacillus	crispatus	FSCDJY7L2	Scaffold93_4480 5451	LDH	323	321	100	321	0	0	3	323	1	321	1.33e-234	639
123	Lactobacillus	crispatus	FSCDJY7L2	Scaffold33_11065 10154	LDH	303	305	51.5	299	141	1	1	295	1	299	4.29e-100	296
124	Lactobacillus	crispatus	FSCDJY7L2	Scaffold33_4038 2833	TMO	401	394	43.9	403	215	5	1	401	1	394	5.8e-106	318
125	Lactobacillus	crispatus	QJSWX109M4	Scaffold23_8930 10312	ALD	460	458	57.1	450	192	1	4	452	3	452	2.41e-177	505
126	Lactobacillus	crispatus	QJSWX109M4	Scaffold13_10808 11518	ALD	236	245	41.8	182	94	5	61	236	70	245	8.78e-32	117
127	Lactobacillus	crispatus	QJSWX109M4	Scaffold131_1341 298	ALD	347	378	31.3	374	211	9	1	335	1	367	3.39e-39	143
128	Lactobacillus	crispatus	QJSWX109M4	Scaffold13_16746 15307	amiE	479	517	34.9	421	247	11	63	465	88	499	2.96e-59	204
129	Lactobacillus	crispatus	QJSWX109M4	Scaffold26_11618 10443	ArAT	391	391	99.5	391	2	0	1	391	1	391	1.13e-279	758
130	Lactobacillus	crispatus	QJSWX109M4	Scaffold34_9121 10272	ArAT	383	393	73.5	385	99	2	1	382	8	392	4e-207	575
131	Lactobacillus	crispatus	QJSWX109M4	Scaffold50_14723 15907	ArAT	394	394	60.4	391	155	0	1	391	1	391	8.45e-172	486
132	Lactobacillus	crispatus	QJSWX109M4	Scaffold16_24157 23144	fldH	337	331	41.8	311	174	4	3	310	2	308	3.57e-73	222
133	Lactobacillus	crispatus	QJSWX109M4	Scaffold50_10786 9821	fldH	321	327	35.5	273	146	8	43	295	39	301	1.21e-39	134
134	Lactobacillus	crispatus	QJSWX109M4	Scaffold24_15612 14641	LDH	323	321	100	321	0	0	3	323	1	321	1.33e-234	639
135	Lactobacillus	crispatus	QJSWX109M4	Scaffold17_19264 20193	LDH	309	309	100	309	0	0	1	309	1	309	2.43e-219	599
136	Lactobacillus	crispatus	QJSWX109M4	Scaffold28_13476 14387	LDH	303	305	51.5	299	141	1	1	295	1	299	3.03e-100	297
137	Lactobacillus	crispatus	QJSWX109M4	Scaffold28_20504 21709	TMO	401	394	43.7	403	216	5	1	401	1	394	3.29e-105	317
138	Lactobacillus	crispatus	QJSWX110M1	Scaffold22_8920 10302	ALD	460	458	57.1	450	192	1	4	452	3	452	2.41e-177	505
139	Lactobacillus	crispatus	QJSWX110M1	Scaffold12_25279 24569	ALD	236	245	41.8	182	94	5	61	236	70	245	8.78e-32	117
140	Lactobacillus	crispatus	QJSWX110M1	Scaffold52_1378 2421	ALD	347	378	31.3	374	211	9	1	335	1	367	3.39e-39	143
141	Lactobacillus	crispatus	QJSWX110M1	Scaffold12_19341 20780	amiE	479	517	34.9	421	247	11	63	465	88	499	2.96e-59	204
142	Lactobacillus	crispatus	QJSWX110M1	Scaffold25_15142 16317	ArAT	391	391	99.5	391	2	0	1	391	1	391	1.13e-279	758
143	Lactobacillus	crispatus	QJSWX110M1	Scaffold59_8100 6949	ArAT	383	393	73.5	385	99	2	1	382	8	392	4e-207	575
144	Lactobacillus	crispatus	QJSWX110M1	Scaffold49_14713 15897	ArAT	394	394	60.4	391	155	0	1	391	1	391	8.45e-172	486
145	Lactobacillus	crispatus	QJSWX110M1	Scaffold13_24218 23205	fldH	337	331	41.8	311	174	4	3	310	2	308	3.57e-73	222
146	Lactobacillus	crispatus	QJSWX110M1	Scaffold49_10776 9811	fldH	321	327	35.5	273	146	8	43	295	39	301	1.21e-39	134
147	Lactobacillus	crispatus	QJSWX110M1	Scaffold23_12491 13462	LDH	323	323	100	323	0	0	1	323	1	323	2.13e-236	643
148	Lactobacillus	crispatus	QJSWX110M1	Scaffold15_19254 20183	LDH	309	309	100	309	0	0	1	309	1	309	2.43e-219	599
149	Lactobacillus	crispatus	QJSWX110M1	Scaffold27_12684 11773	LDH	303	305	51.5	299	141	1	1	295	1	299	3.03e-100	297
150	Lactobacillus	crispatus	QJSWX110M1	Scaffold27_5656 4451	TMO	401	394	43.7	403	216	5	1	401	1	394	3.29e-105	317
151	Lactobacillus	crispatus	QJSWX112M2	Scaffold22_8930 10312	ALD	460	458	57.1	450	192	1	4	452	3	452	2.41e-177	505
152	Lactobacillus	crispatus	QJSWX112M2	Scaffold13_10779 11489	ALD	236	245	41.8	182	94	5	61	236	70	245	8.78e-32	117
153	Lactobacillus	crispatus	QJSWX112M2	Scaffold52_1393 2436	ALD	347	378	31.3	374	211	9	1	335	1	367	3.39e-39	143
154	Lactobacillus	crispatus	QJSWX112M2	Scaffold13_16717 15278	amiE	479	517	34.9	421	247	11	63	465	88	499	2.96e-59	204
155	Lactobacillus	crispatus	QJSWX112M2	Scaffold25_15152 16327	ArAT	391	391	99.5	391	2	0	1	391	1	391	1.13e-279	758
156	Lactobacillus	crispatus	QJSWX112M2	Scaffold34_9100 10272	ArAT	390	393	73	392	103	2	1	389	1	392	1.93e-209	581
157	Lactobacillus	crispatus	QJSWX112M2	Scaffold12_35200 36384	ArAT	394	394	60.4	391	155	0	1	391	1	391	8.45e-172	486
158	Lactobacillus	crispatus	QJSWX112M2	Scaffold14_24182 23169	fldH	337	331	41.8	311	174	4	3	310	2	308	3.57e-73	222
159	Lactobacillus	crispatus	QJSWX112M2	Scaffold12_31263 30298	fldH	321	327	35.5	273	146	8	43	295	39	301	1.21e-39	134
160	Lactobacillus	crispatus	QJSWX112M2	Scaffold23_15612 14641	LDH	323	321	100	321	0	0	3	323	1	321	1.33e-234	639
161	Lactobacillus	crispatus	QJSWX112M2	Scaffold16_19264 20193	LDH	309	309	100	309	0	0	1	309	1	309	2.43e-219	599
162	Lactobacillus	crispatus	QJSWX112M2	Scaffold27_13476 14387	LDH	303	305	51.5	299	141	1	1	295	1	299	3.03e-100	297
163	Lactobacillus	crispatus	QJSWX112M2	Scaffold27_20504 21709	TMO	401	394	43.7	403	216	5	1	401	1	394	3.29e-105	317
164	Lactobacillus	crispatus	QJSWX113M3	Scaffold18_8942 10324	ALD	460	458	57.1	450	192	1	4	452	3	452	2.41e-177	505
165	Lactobacillus	crispatus	QJSWX113M3	Scaffold145_112 822	ALD	236	245	41.8	182	94	5	61	236	70	245	8.78e-32	117
166	Lactobacillus	crispatus	QJSWX113M3	Scaffold53_1387 2430	ALD	347	378	31.3	374	211	9	1	335	1	367	3.39e-39	143
167	Lactobacillus	crispatus	QJSWX113M3	Scaffold33_19387 20826	amiE	479	517	34.9	421	247	11	63	465	88	499	2.96e-59	204
168	Lactobacillus	crispatus	QJSWX113M3	Scaffold36_9434 10609	ArAT	391	391	99.5	391	2	0	1	391	1	391	1.13e-279	758
169	Lactobacillus	crispatus	QJSWX113M3	Scaffold59_12653 11502	ArAT	383	393	73.5	385	99	2	1	382	8	392	4e-207	575
170	Lactobacillus	crispatus	QJSWX113M3	Scaffold166_1245 61	ArAT	394	394	60.4	391	155	0	1	391	1	391	8.45e-172	486
171	Lactobacillus	crispatus	QJSWX113M3	Scaffold8_30985 29972	fldH	337	331	41.8	311	174	4	3	310	2	308	3.57e-73	222
172	Lactobacillus	crispatus	QJSWX113M3	Scaffold54_3874 4839	fldH	321	327	35.5	273	146	8	43	295	39	301	1.21e-39	134
173	Lactobacillus	crispatus	QJSWX113M3	Scaffold20_12491 13462	LDH	323	321	100	321	0	0	3	323	1	321	1.33e-234	639
174	Lactobacillus	crispatus	QJSWX113M3	Scaffold14_19254 20183	LDH	309	309	100	309	0	0	1	309	1	309	2.43e-219	599
175	Lactobacillus	crispatus	QJSWX113M3	Scaffold25_13466 14377	LDH	303	305	51.5	299	141	1	1	295	1	299	3.03e-100	297
176	Lactobacillus	crispatus	QJSWX113M3	Scaffold25_20509 21714	TMO	401	394	43.7	403	216	5	1	401	1	394	3.29e-105	317
177	Lactobacillus	crispatus	QJSWX120M1	Scaffold112_1461 79	ALD	460	458	57.1	450	192	1	4	452	3	452	2.96e-178	507
178	Lactobacillus	crispatus	QJSWX120M1	Scaffold4_17028 15589	amiE	479	517	35.6	421	244	11	63	465	88	499	5.59e-60	206
179	Lactobacillus	crispatus	QJSWX120M1	Scaffold17_30613 31788	ArAT	391	391	99.2	391	3	0	1	391	1	391	2.29e-279	758
180	Lactobacillus	crispatus	QJSWX120M1	Scaffold4_48953 47802	ArAT	383	393	73.5	385	99	2	1	382	8	392	4e-207	575
181	Lactobacillus	crispatus	QJSWX120M1	Scaffold13_216 1346	ArAT	376	394	61.6	370	142	0	4	373	22	391	1.54e-167	474
182	Lactobacillus	crispatus	QJSWX120M1	Scaffold21_11414 12427	fldH	337	331	41.8	311	174	4	3	310	2	308	3.57e-73	222
183	Lactobacillus	crispatus	QJSWX120M1	Scaffold26_3592 4557	fldH	321	327	35.5	273	146	8	43	295	39	301	1.21e-39	134
184	Lactobacillus	crispatus	QJSWX120M1	Scaffold86_4507 5478	LDH	323	321	100	321	0	0	3	323	1	321	1.33e-234	639
185	Lactobacillus	crispatus	QJSWX120M1	Scaffold13_31303 30374	LDH	309	309	100	309	0	0	1	309	1	309	2.43e-219	599
186	Lactobacillus	crispatus	QJSWX120M1	Scaffold32_11092 10181	LDH	303	305	51.5	299	141	1	1	295	1	299	4.29e-100	296
187	Lactobacillus	crispatus	QJSWX120M1	Scaffold32_4065 2860	TMO	401	394	43.9	403	215	5	1	401	1	394	5.8e-106	318
188	Lactobacillus	crispatus	QJSWX128M5	Scaffold22_8943 10325	ALD	460	458	57.1	450	192	1	4	452	3	452	2.41e-177	505
189	Lactobacillus	crispatus	QJSWX128M5	Scaffold20_10825 11535	ALD	236	245	42	176	93	4	61	230	70	242	1.23e-31	117
190	Lactobacillus	crispatus	QJSWX128M5	Scaffold20_15424 13985	amiE	479	517	34.7	421	248	11	63	465	88	499	8.03e-59	202
191	Lactobacillus	crispatus	QJSWX128M5	Scaffold36_16465 15290	ArAT	391	391	99	391	4	0	1	391	1	391	1.88e-278	755
192	Lactobacillus	crispatus	QJSWX128M5	Scaffold21_11866 13017	ArAT	383	393	72.7	385	102	2	1	382	8	392	5.14e-203	564
193	Lactobacillus	crispatus	QJSWX128M5	Scaffold56_9669 8485	ArAT	394	394	60.4	391	155	0	1	391	1	391	2.96e-172	487
194	Lactobacillus	crispatus	QJSWX128M5	Scaffold29_14764 13751	fldH	337	331	41.8	311	174	4	3	310	2	308	3.57e-73	222
195	Lactobacillus	crispatus	QJSWX128M5	Scaffold7_53109 52144	fldH	321	327	35.5	273	146	8	43	295	39	301	1.21e-39	134
196	Lactobacillus	crispatus	QJSWX128M5	Scaffold40_3021 3950	LDH	309	309	100	309	0	0	1	309	1	309	2.43e-219	599
197	Lactobacillus	crispatus	QJSWX128M5	Scaffold37_15538 14567	LDH	323	321	100	321	0	0	3	323	1	321	1.33e-234	639
198	Lactobacillus	crispatus	QJSWX128M5	Scaffold11_12679 11768	LDH	303	305	51.5	299	141	1	1	295	1	299	4.29e-100	296
199	Lactobacillus	crispatus	QJSWX128M5	Scaffold11_5650 4445	TMO	401	394	43.7	403	216	5	1	401	1	394	4.66e-105	316
200	Lactobacillus	crispatus	QJSWX148M3	Scaffold95_1960 3342	ALD	460	458	57.1	450	192	1	4	452	3	452	2.96e-178	507
201	Lactobacillus	crispatus	QJSWX148M3	Scaffold2_44505 43795	ALD	236	245	41.5	176	94	5	61	230	70	242	2e-29	111
202	Lactobacillus	crispatus	QJSWX148M3	Scaffold2_39906 41345	amiE	479	517	35.6	421	244	11	63	465	88	499	5.59e-60	206
203	Lactobacillus	crispatus	QJSWX148M3	Scaffold14_5159 3984	ArAT	391	391	99.2	391	3	0	1	391	1	391	2.29e-279	758
204	Lactobacillus	crispatus	QJSWX148M3	Scaffold2_8017 9189	ArAT	390	393	73	392	103	2	1	389	1	392	1.93e-209	581
205	Lactobacillus	crispatus	QJSWX148M3	Scaffold11_136 1320	ArAT	394	394	60.4	391	155	0	1	391	1	391	2.96e-172	487
206	Lactobacillus	crispatus	QJSWX148M3	Scaffold27_18510 17476	fldA	344	409	30.2	348	203	12	4	324	68	402	1.11e-23	101
207	Lactobacillus	crispatus	QJSWX148M3	Scaffold16_1354 2367	fldH	337	331	41.8	311	174	4	3	310	2	308	3.57e-73	222
208	Lactobacillus	crispatus	QJSWX148M3	Scaffold22_23273 22308	fldH	321	327	35.5	273	146	8	43	295	39	301	1.21e-39	134
209	Lactobacillus	crispatus	QJSWX148M3	Scaffold80_4480 5451	LDH	323	323	100	323	0	0	1	323	1	323	2.13e-236	643
210	Lactobacillus	crispatus	QJSWX148M3	Scaffold11_31277 30348	LDH	309	309	100	309	0	0	1	309	1	309	2.43e-219	599
211	Lactobacillus	crispatus	QJSWX148M3	Scaffold31_11065 10154	LDH	303	305	51.5	299	141	1	1	295	1	299	4.29e-100	296
212	Lactobacillus	crispatus	QJSWX148M3	Scaffold31_4038 2833	TMO	401	394	43.9	403	215	5	1	401	1	394	5.8e-106	318
213	Lactobacillus	crispatus	QJSWX149M5	Scaffold96_1959 3341	ALD	460	458	57.1	450	192	1	4	452	3	452	2.96e-178	507
214	Lactobacillus	crispatus	QJSWX149M5	Scaffold4_12362 13072	ALD	236	245	41.5	176	94	5	61	230	70	242	2e-29	111
215	Lactobacillus	crispatus	QJSWX149M5	Scaffold4_16961 15522	amiE	479	517	35.6	421	244	11	63	465	88	499	5.59e-60	206
216	Lactobacillus	crispatus	QJSWX149M5	Scaffold13_5159 3984	ArAT	391	391	99.2	391	3	0	1	391	1	391	2.29e-279	758
217	Lactobacillus	crispatus	QJSWX149M5	Scaffold4_48829 47678	ArAT	383	393	73.5	385	99	2	1	382	8	392	4e-207	575
218	Lactobacillus	crispatus	QJSWX149M5	Scaffold67_136 1320	ArAT	394	394	60.4	391	155	0	1	391	1	391	2.96e-172	487
219	Lactobacillus	crispatus	QJSWX149M5	Scaffold25_18455 17427	fldA	342	409	30.2	348	203	12	2	322	68	402	1.47e-23	101
220	Lactobacillus	crispatus	QJSWX149M5	Scaffold20_10337 11350	fldH	337	331	41.8	311	174	4	3	310	2	308	3.57e-73	222
221	Lactobacillus	crispatus	QJSWX149M5	Scaffold79_3209 2244	fldH	321	327	35.5	273	146	8	43	295	39	301	1.21e-39	134
222	Lactobacillus	crispatus	QJSWX149M5	Scaffold83_4480 5451	LDH	323	323	100	323	0	0	1	323	1	323	2.13e-236	643
223	Lactobacillus	crispatus	QJSWX149M5	Scaffold16_21454 20525	LDH	309	309	100	309	0	0	1	309	1	309	2.43e-219	599
224	Lactobacillus	crispatus	QJSWX149M5	Scaffold28_11065 10154	LDH	303	305	51.5	299	141	1	1	295	1	299	4.29e-100	296
225	Lactobacillus	crispatus	QJSWX149M5	Scaffold28_4038 2833	TMO	401	394	43.9	403	215	5	1	401	1	394	5.8e-106	318
226	Lactobacillus	crispatus	QJSWX150M37	Scaffold97_1433 51	ALD	460	458	57.1	450	192	1	4	452	3	452	2.96e-178	507
227	Lactobacillus	crispatus	QJSWX150M37	Scaffold2_12360 13070	ALD	236	245	41.5	176	94	5	61	230	70	242	2e-29	111
228	Lactobacillus	crispatus	QJSWX150M37	Scaffold2_16959 15520	amiE	479	517	35.6	421	244	11	63	465	88	499	5.59e-60	206
229	Lactobacillus	crispatus	QJSWX150M37	Scaffold12_5155 3980	ArAT	391	391	99.2	391	3	0	1	391	1	391	2.29e-279	758
230	Lactobacillus	crispatus	QJSWX150M37	Scaffold2_48827 47676	ArAT	383	393	73.5	385	99	2	1	382	8	392	4e-207	575
231	Lactobacillus	crispatus	QJSWX150M37	Scaffold9_133 1317	ArAT	394	394	60.4	391	155	0	1	391	1	391	2.96e-172	487
232	Lactobacillus	crispatus	QJSWX150M37	Scaffold18_11283 12296	fldH	337	331	41.8	311	174	4	3	310	2	308	3.57e-73	222
233	Lactobacillus	crispatus	QJSWX150M37	Scaffold23_3564 4529	fldH	321	327	35.5	273	146	8	43	295	39	301	1.21e-39	134
234	Lactobacillus	crispatus	QJSWX150M37	Scaffold83_4478 5449	LDH	323	321	100	321	0	0	3	323	1	321	1.33e-234	639
235	Lactobacillus	crispatus	QJSWX150M37	Scaffold9_31274 30345	LDH	309	309	100	309	0	0	1	309	1	309	2.43e-219	599
236	Lactobacillus	crispatus	QJSWX150M37	Scaffold30_11062 10151	LDH	303	305	51.5	299	141	1	1	295	1	299	4.29e-100	296
237	Lactobacillus	crispatus	QJSWX150M37	Scaffold30_4035 2830	TMO	401	394	43.9	403	215	5	1	401	1	394	5.8e-106	318
238	Lactobacillus	crispatus	QJSWX154M12	Scaffold100_1423 41	ALD	460	458	57.1	450	192	1	4	452	3	452	2.96e-178	507
239	Lactobacillus	crispatus	QJSWX154M12	Scaffold16_28348 27638	ALD	236	245	41.5	176	94	5	61	230	70	242	2e-29	111
240	Lactobacillus	crispatus	QJSWX154M12	Scaffold16_23749 25188	amiE	479	517	35.6	421	244	11	63	465	88	499	5.59e-60	206
241	Lactobacillus	crispatus	QJSWX154M12	Scaffold14_30573 31748	ArAT	391	391	99.2	391	3	0	1	391	1	391	2.29e-279	758
242	Lactobacillus	crispatus	QJSWX154M12	Scaffold58_3900 5072	ArAT	390	393	73	392	103	2	1	389	1	392	1.93e-209	581
243	Lactobacillus	crispatus	QJSWX154M12	Scaffold22_123 1307	ArAT	394	394	60.4	391	155	0	1	391	1	391	2.96e-172	487
244	Lactobacillus	crispatus	QJSWX154M12	Scaffold12_10113 11126	fldH	337	331	41.8	311	174	4	3	310	2	308	3.57e-73	222
245	Lactobacillus	crispatus	QJSWX154M12	Scaffold50_10753 9788	fldH	321	327	35.5	273	146	8	43	295	39	301	1.21e-39	134
246	Lactobacillus	crispatus	QJSWX154M12	Scaffold41_14264 15193	LDH	309	309	100	309	0	0	1	309	1	309	2.43e-219	599
247	Lactobacillus	crispatus	QJSWX154M12	Scaffold86_4468 5439	LDH	323	323	100	323	0	0	1	323	1	323	2.13e-236	643
248	Lactobacillus	crispatus	QJSWX154M12	Scaffold37_11051 10140	LDH	303	305	51.5	299	141	1	1	295	1	299	4.29e-100	296
249	Lactobacillus	crispatus	QJSWX154M12	Scaffold37_4025 2820	TMO	401	394	44.2	403	214	5	1	401	1	394	2.9e-106	319
250	Lactobacillus	crispatus	QJSWX166M13	Scaffold20_8911 10329	ALD	472	458	57.1	450	192	1	16	464	3	452	1.86e-177	506
251	Lactobacillus	crispatus	QJSWX166M13	Scaffold2_48096 47548	ALD	182	245	42	176	93	4	7	176	70	242	2.37e-32	117
252	Lactobacillus	crispatus	QJSWX166M13	Scaffold2_43659 45098	amiE	479	517	34.7	421	248	11	63	465	88	499	8.03e-59	202
253	Lactobacillus	crispatus	QJSWX166M13	Scaffold36_5349 6524	ArAT	391	391	99	391	4	0	1	391	1	391	1.88e-278	755
254	Lactobacillus	crispatus	QJSWX166M13	Scaffold2_11869 13020	ArAT	383	393	72.7	385	102	2	1	382	8	392	5.14e-203	564
255	Lactobacillus	crispatus	QJSWX166M13	Scaffold1_57473 58657	ArAT	394	394	60.4	391	155	0	1	391	1	391	2.96e-172	487
256	Lactobacillus	crispatus	QJSWX166M13	Scaffold27_14834 13821	fldH	337	331	41.8	311	174	4	3	310	2	308	3.57e-73	222
257	Lactobacillus	crispatus	QJSWX166M13	Scaffold1_52563 51598	fldH	321	327	35.5	273	146	8	43	295	39	301	1.21e-39	134
258	Lactobacillus	crispatus	QJSWX166M13	Scaffold38_3025 3954	LDH	309	309	100	309	0	0	1	309	1	309	2.43e-219	599
259	Lactobacillus	crispatus	QJSWX166M13	Scaffold9_12682 11771	LDH	303	305	51.5	299	141	1	1	295	1	299	3.03e-100	297
260	Lactobacillus	crispatus	QJSWX166M13	Scaffold9_5654 4449	TMO	401	394	43.7	403	216	5	1	401	1	394	3.29e-105	317
261	Lactobacillus	crispatus	QJSWX169M3	Scaffold11_8970 10352	ALD	460	458	57.1	450	192	1	4	452	3	452	2.41e-177	505
262	Lactobacillus	crispatus	QJSWX169M3	Scaffold7_10955 11665	ALD	236	245	42	176	93	4	61	230	70	242	1.23e-31	117
263	Lactobacillus	crispatus	QJSWX169M3	Scaffold7_15554 14115	amiE	479	517	34.7	421	248	11	63	465	88	499	8.03e-59	202
264	Lactobacillus	crispatus	QJSWX169M3	Scaffold63_6478 5303	ArAT	391	391	99	391	4	0	1	391	1	391	1.88e-278	755
265	Lactobacillus	crispatus	QJSWX169M3	Scaffold7_47432 46281	ArAT	383	393	72.7	385	102	2	1	382	8	392	5.14e-203	564
266	Lactobacillus	crispatus	QJSWX169M3	Scaffold58_2857 4041	ArAT	394	394	60.4	391	155	0	1	391	1	391	2.96e-172	487
267	Lactobacillus	crispatus	QJSWX169M3	Scaffold30_10304 11317	fldH	337	331	41.8	311	174	4	3	310	2	308	3.57e-73	222
268	Lactobacillus	crispatus	QJSWX169M3	Scaffold105_2461 3426	fldH	321	327	35.5	273	146	8	43	295	39	301	1.21e-39	134
269	Lactobacillus	crispatus	QJSWX169M3	Scaffold100_2662 1733	LDH	309	309	100	309	0	0	1	309	1	309	2.43e-219	599
270	Lactobacillus	crispatus	QJSWX169M3	Scaffold32_15667 14696	LDH	323	321	100	321	0	0	3	323	1	321	1.33e-234	639
271	Lactobacillus	crispatus	QJSWX169M3	Scaffold36_12768 11857	LDH	303	305	51.5	299	141	1	1	295	1	299	4.29e-100	296
272	Lactobacillus	crispatus	QJSWX169M3	Scaffold36_5739 4534	TMO	401	394	43.7	403	216	5	1	401	1	394	4.66e-105	316
273	Latilactobacillus	curvatus	FQHXN74M1	Scaffold5_1984 1286	ALD	232	245	31.4	220	139	4	17	228	27	242	6.25e-25	99.4
274	Latilactobacillus	curvatus	FQHXN74M1	Scaffold1_121237 122274	ALD	345	357	30.7	345	216	5	1	329	4	341	8.6e-36	134
275	Latilactobacillus	curvatus	FQHXN74M1	Scaffold10_20116 21582	amiE	488	512	37.6	418	247	6	65	471	82	496	1.79e-72	239
276	Latilactobacillus	curvatus	FQHXN74M1	Scaffold14_35536 34526	fldH	336	336	98.2	336	6	0	1	336	1	336	6.7e-242	650
277	Latilactobacillus	curvatus	FQHXN74M1	Scaffold1_119288 120241	fldH	317	306	30.5	279	172	6	50	317	39	306	1.22e-31	112
278	Latilactobacillus	curvatus	FQHXN74M1	Scaffold6_72610 73587	LDH	325	325	100	325	0	0	1	325	1	325	1.32e-231	631
279	Latilactobacillus	curvatus	FQHXN74M1	Scaffold7_47447 46470	PPD	325	328	43.8	322	174	3	1	319	1	318	1.67e-79	246
280	Latilactobacillus	curvatus	FQHXN74M1	Scaffold7_48567 47449	PPD	372	368	40	265	158	1	48	312	40	303	3.07e-55	186
281	Latilactobacillus	curvatus	FQHXN80M2	Scaffold11_31560 32204	ALD	214	245	34.1	173	112	2	40	210	70	242	2.08e-24	97.4
282	Latilactobacillus	curvatus	FQHXN80M2	Scaffold1_71855 72874	ALD	339	357	30.7	335	209	5	5	323	14	341	1.47e-34	130
283	Latilactobacillus	curvatus	FQHXN80M2	Scaffold13_33762 32296	amiE	488	512	37.8	418	246	6	65	471	82	496	3.31e-73	241
284	Latilactobacillus	curvatus	FQHXN80M2	Scaffold7_49659 50669	fldH	336	336	97.9	336	7	0	1	336	1	336	1.92e-241	649
285	Latilactobacillus	curvatus	FQHXN80M2	Scaffold1_69888 70841	fldH	317	306	30.5	279	172	6	50	317	39	306	1.22e-31	112
286	Latilactobacillus	curvatus	FQHXN80M2	Scaffold4_117391 116414	LDH	325	325	100	325	0	0	1	325	1	325	1.32e-231	631
287	Latilactobacillus	curvatus	FQHXN80M2	Scaffold8_47660 46683	PPD	325	328	43.8	322	174	3	1	319	1	318	1.67e-79	246
288	Latilactobacillus	curvatus	FQHXN80M2	Scaffold8_48732 47662	PPD	356	368	40.4	265	157	1	32	296	40	303	9.11e-57	189
289	Latilactobacillus	curvatus	FQSYC5M8	Scaffold12_37703 38401	ALD	232	245	31.4	220	139	4	17	228	27	242	6.25e-25	99.4
290	Latilactobacillus	curvatus	FQSYC5M8	Scaffold1_183063 184082	ALD	339	357	30.7	335	209	5	5	323	14	341	1.47e-34	130
291	Latilactobacillus	curvatus	FQSYC5M8	Scaffold3_42523 43989	amiE	488	512	37.8	418	246	6	65	471	82	496	4.64e-73	240
292	Latilactobacillus	curvatus	FQSYC5M8	Scaffold5_95179 94169	fldH	336	336	97.9	336	7	0	1	336	1	336	9.52e-242	650
293	Latilactobacillus	curvatus	FQSYC5M8	Scaffold1_181096 182049	fldH	317	306	30.5	279	172	6	50	317	39	306	6.3e-32	113
294	Latilactobacillus	curvatus	FQSYC5M8	Scaffold4_15925 16902	LDH	325	325	100	325	0	0	1	325	1	325	1.32e-231	631
295	Latilactobacillus	curvatus	FQSYC5M8	Scaffold10_37566 38543	PPD	325	328	43.8	322	174	3	1	319	1	318	1.18e-79	246
296	Latilactobacillus	curvatus	FQSYC5M8	Scaffold10_36446 37564	PPD	372	368	40.4	265	157	1	48	312	40	303	1.44e-56	189
297	Latilactobacillus	curvatus	QGSYC5L4	Scaffold10_37703 38401	ALD	232	245	31.4	220	139	4	17	228	27	242	6.25e-25	99.4
298	Latilactobacillus	curvatus	QGSYC5L4	Scaffold3_180602 181621	ALD	339	357	30.7	335	209	5	5	323	14	341	1.47e-34	130
299	Latilactobacillus	curvatus	QGSYC5L4	Scaffold5_42991 44457	amiE	488	512	37.8	418	246	6	65	471	82	496	4.64e-73	240
300	Latilactobacillus	curvatus	QGSYC5L4	Scaffold1_95179 94169	fldH	336	336	97.9	336	7	0	1	336	1	336	9.52e-242	650
301	Latilactobacillus	curvatus	QGSYC5L4	Scaffold3_178635 179588	fldH	317	306	30.5	279	172	6	50	317	39	306	6.3e-32	113
302	Latilactobacillus	curvatus	QGSYC5L4	Scaffold6_117714 116737	LDH	325	325	100	325	0	0	1	325	1	325	1.32e-231	631
303	Latilactobacillus	curvatus	QGSYC5L4	Scaffold2_158246 157269	PPD	325	328	43.8	322	174	3	1	319	1	318	1.18e-79	246
304	Latilactobacillus	curvatus	QGSYC5L4	Scaffold2_159366 158248	PPD	372	368	40.4	265	157	1	48	312	40	303	1.44e-56	189
305	Limosilactobacillus	fermentum	FJXSRPY6L1	Scaffold6_14717 13335	ALD	460	458	59	454	185	1	1	454	1	453	1.11e-197	556
306	Limosilactobacillus	fermentum	FJXSRPY6L1	Scaffold41_11813 12721	ALD	302	357	36.2	301	179	5	4	296	60	355	2.74e-53	178
307	Limosilactobacillus	fermentum	FJXSRPY6L1	Scaffold39_9554 10624	ALD	356	357	33.5	358	224	6	1	350	4	355	1.75e-57	191
308	Limosilactobacillus	fermentum	FJXSRPY6L1	Scaffold3_23869 24579	ALD	236	245	32.9	231	138	7	17	236	21	245	7.7e-22	91.3
309	Limosilactobacillus	fermentum	FJXSRPY6L1	Scaffold11_60950 59922	ALD	342	378	32	356	198	7	8	325	12	361	1.62e-37	139
310	Limosilactobacillus	fermentum	FJXSRPY6L1	Scaffold23_26985 25507	amiE	492	492	99.8	492	1	0	1	492	1	492	0	944
311	Limosilactobacillus	fermentum	FJXSRPY6L1	Scaffold45_7908 9044	amiE	378	392	47.2	375	179	6	7	363	12	385	5.41e-108	323
312	Limosilactobacillus	fermentum	FJXSRPY6L1	Scaffold1_28279 26816	amiE	487	464	37.1	464	253	11	19	474	15	447	3.75e-68	226
313	Limosilactobacillus	fermentum	FJXSRPY6L1	Scaffold6_36309 37484	ArAT	391	435	99.2	391	3	0	1	391	45	435	1.56e-274	747
314	Limosilactobacillus	fermentum	FJXSRPY6L1	Scaffold18_30346 31524	ArAT	392	391	66	391	130	1	2	392	3	390	2.98e-185	520
315	Limosilactobacillus	fermentum	FJXSRPY6L1	Scaffold7_9111 10295	ArAT	394	393	61.1	393	152	1	1	393	1	392	4.29e-174	491
316	Limosilactobacillus	fermentum	FJXSRPY6L1	Scaffold25_21845 20655	ArAT	396	397	55.9	388	170	1	5	391	4	391	1.86e-162	462
317	Limosilactobacillus	fermentum	FJXSRPY6L1	Scaffold20_14984 16069	ArAT	361	355	52.1	353	167	2	1	353	1	351	1.87e-118	347
318	Limosilactobacillus	fermentum	FJXSRPY6L1	Scaffold5_20957 19770	ArAT	395	395	41	393	227	3	1	391	1	390	5.35e-108	323
319	Limosilactobacillus	fermentum	FJXSRPY6L1	Scaffold5_68178 67018	ArAT	386	390	40.8	363	207	5	23	380	27	386	1.55e-80	253
320	Limosilactobacillus	fermentum	FJXSRPY6L1	Scaffold4_110446 111624	ArAT	392	382	34.7	377	239	4	12	386	11	382	2.99e-70	226
321	Limosilactobacillus	fermentum	FJXSRPY6L1	Scaffold6_37500 38492	fldH	330	329	42.4	328	186	3	3	328	2	328	2.08e-81	243
322	Limosilactobacillus	fermentum	FJXSRPY6L1	Scaffold5_67016 66033	fldH	327	329	42.2	332	182	3	1	326	1	328	5.72e-86	254
323	Limosilactobacillus	fermentum	FJXSRPY6L1	Scaffold12_20984 21961	fldH	325	329	40.4	327	191	4	1	325	5	329	5.7e-77	231
324	Limosilactobacillus	fermentum	FJXSRPY6L1	Scaffold24_11652 10654	fldH	332	330	38.7	331	198	2	3	331	2	329	6.51e-69	211
325	Limosilactobacillus	fermentum	FJXSRPY6L1	Scaffold48_470 1426	fldH	318	331	35.9	251	142	3	63	299	69	314	9.12e-39	132
326	Limosilactobacillus	fermentum	FJXSRPY6L1	Scaffold16_14238 15176	fldH	312	326	32.6	236	147	7	28	258	32	260	4.09e-23	89.7
327	Limosilactobacillus	fermentum	FJXSRPY6L1	Scaffold8_21745 20792	LDH	317	317	100	317	0	0	1	317	1	317	1.41e-222	608
328	Limosilactobacillus	fermentum	FJXSRPY6L1	Scaffold30_6108 5167	LDH	313	302	58.8	301	122	1	1	301	1	299	1.15e-121	352
329	Limosilactobacillus	fermentum	FJXSRPY6L1	Scaffold41_1597 653	LDH	314	302	52.6	304	142	1	1	304	1	302	2.87e-110	323
330	Limosilactobacillus	fermentum	FJXSRPY6L1	Scaffold56_2091 1174	LDH	305	302	52.4	294	138	1	2	295	11	302	1.57e-107	315
331	Limosilactobacillus	fermentum	FJXSRPY6L1	Scaffold9_36177 37031	LDH	284	302	51.3	279	131	2	1	277	27	302	2.08e-97	289
332	Limosilactobacillus	fermentum	FJXSRPY6L1	Scaffold28_20881 19979	LDH	300	303	33.1	293	193	1	2	291	3	295	8.56e-43	149
333	Limosilactobacillus	fermentum	FJXSRPY6L1	Scaffold10_14125 15102	PPD	325	328	46.3	322	166	3	1	319	1	318	2.53e-84	258
334	Limosilactobacillus	fermentum	FJXSRPY6L1	Scaffold10_13031 14122	PPD	363	368	39.8	264	158	1	44	307	45	307	3.9e-53	180
335	Limosilactobacillus	fermentum	FXJCJ26M3	Scaffold10_4022 2640	ALD	460	458	59	454	185	1	1	454	1	453	4.49e-197	555
336	Limosilactobacillus	fermentum	FXJCJ26M3	Scaffold1_9516 10586	ALD	356	357	33.2	358	225	6	1	350	4	355	4.88e-57	190
337	Limosilactobacillus	fermentum	FXJCJ26M3	Scaffold1_58918 59718	ALD	266	245	32.9	231	138	7	47	266	21	245	1.08e-21	91.7
338	Limosilactobacillus	fermentum	FXJCJ26M3	Scaffold18_33238 32210	ALD	342	378	32	356	198	7	8	325	12	361	1.62e-37	139
339	Limosilactobacillus	fermentum	FXJCJ26M3	Scaffold20_1677 3134	amiE	485	492	99.8	485	1	0	1	485	8	492	0	933
340	Limosilactobacillus	fermentum	FXJCJ26M3	Scaffold40_7869 9014	amiE	381	392	47.2	375	179	6	7	363	12	385	6.01e-108	323
341	Limosilactobacillus	fermentum	FXJCJ26M3	Scaffold34_9923 11386	amiE	487	464	37.1	464	253	10	19	474	15	447	7.83e-67	223
342	Limosilactobacillus	fermentum	FXJCJ26M3	Scaffold10_25606 26790	ArAT	394	435	99.2	394	3	0	1	394	42	435	6.41e-277	753
343	Limosilactobacillus	fermentum	FXJCJ26M3	Scaffold14_6714 5542	ArAT	390	391	65.6	390	131	1	1	390	4	390	2.61e-183	514
344	Limosilactobacillus	fermentum	FXJCJ26M3	Scaffold5_98180 96996	ArAT	394	393	61.1	393	152	1	1	393	1	392	3.02e-174	492
345	Limosilactobacillus	fermentum	FXJCJ26M3	Scaffold50_5285 6475	ArAT	396	397	55.9	388	170	1	5	391	4	391	9.23e-163	463
346	Limosilactobacillus	fermentum	FXJCJ26M3	Scaffold17_15247 16332	ArAT	361	355	52.1	353	167	2	1	353	1	351	1.87e-118	347
347	Limosilactobacillus	fermentum	FXJCJ26M3	Scaffold4_102356 103543	ArAT	395	395	41	393	227	3	1	391	1	390	5.35e-108	323
348	Limosilactobacillus	fermentum	FXJCJ26M3	Scaffold4_55203 56363	ArAT	386	390	40.5	363	208	5	23	380	27	386	6.86e-79	248
349	Limosilactobacillus	fermentum	FXJCJ26M3	Scaffold3_109933 111111	ArAT	392	382	34.7	377	239	4	12	386	11	382	2.99e-70	226
350	Limosilactobacillus	fermentum	FXJCJ26M3	Scaffold10_26806 27798	fldH	330	329	42.4	328	186	3	3	328	2	328	5.2e-82	244
351	Limosilactobacillus	fermentum	FXJCJ26M3	Scaffold4_56365 57348	fldH	327	329	42.2	332	182	3	1	326	1	328	5.72e-86	254
352	Limosilactobacillus	fermentum	FXJCJ26M3	Scaffold2_77977 76979	fldH	332	330	38.7	331	198	2	3	331	2	329	2.32e-69	212
353	Limosilactobacillus	fermentum	FXJCJ26M3	Scaffold45_432 1388	fldH	318	331	35.9	251	142	3	63	299	69	314	9.12e-39	132
354	Limosilactobacillus	fermentum	FXJCJ26M3	Scaffold13_29404 28466	fldH	312	331	32.5	277	159	7	30	286	36	304	1.13e-27	102
355	Limosilactobacillus	fermentum	FXJCJ26M3	Scaffold12_22013 22966	LDH	317	294	100	294	0	0	1	294	1	294	1.05e-207	569
356	Limosilactobacillus	fermentum	FXJCJ26M3	Scaffold27_5043 4129	LDH	304	302	59.8	291	115	1	2	292	11	299	2.21e-119	345
357	Limosilactobacillus	fermentum	FXJCJ26M3	Scaffold36_10656 11600	LDH	314	302	52.6	304	142	1	1	304	1	302	2.87e-110	323
358	Limosilactobacillus	fermentum	FXJCJ26M3	Scaffold56_1094 150	LDH	314	302	52.6	304	142	1	1	304	1	302	6.16e-112	327
359	Limosilactobacillus	fermentum	FXJCJ26M3	Scaffold2_35212 36144	LDH	310	302	51.1	305	144	2	1	303	1	302	1.88e-107	315
360	Limosilactobacillus	fermentum	FXJCJ26M3	Scaffold9_21308 22210	LDH	300	303	33.1	293	193	1	2	291	3	295	1.2e-42	149
361	Limosilactobacillus	fermentum	FXJCJ26M3	Scaffold4_13612 14589	PPD	325	328	46.3	322	166	3	1	319	1	318	2.53e-84	258
362	Limosilactobacillus	fermentum	FXJCJ26M3	Scaffold4_12518 13609	PPD	363	368	39.8	264	158	1	44	307	45	307	3.9e-53	180
363	Limosilactobacillus	fermentum	FXJSW21M2	Scaffold7_64341 65516	ALD	391	458	61.8	385	146	1	1	385	70	453	9.77e-176	498
364	Limosilactobacillus	fermentum	FXJSW21M2	Scaffold1_9506 10561	ALD	351	357	33.5	349	218	6	5	345	13	355	9.09e-56	186
365	Limosilactobacillus	fermentum	FXJSW21M2	Scaffold1_58699 59490	ALD	263	245	32.9	231	138	7	44	263	21	245	1.01e-21	91.7
366	Limosilactobacillus	fermentum	FXJSW21M2	Scaffold61_110 1138	ALD	342	378	32	356	198	7	8	325	12	361	1.18e-36	136
367	Limosilactobacillus	fermentum	FXJSW21M2	Scaffold19_1644 3122	amiE	492	492	100	491	0	0	1	491	1	491	0	944
368	Limosilactobacillus	fermentum	FXJSW21M2	Scaffold56_1148 12	amiE	378	392	47.2	375	179	6	7	363	12	385	5.41e-108	323
369	Limosilactobacillus	fermentum	FXJSW21M2	Scaffold2_53811 52348	amiE	487	464	37.1	464	253	10	19	474	15	447	2.03e-67	224
370	Limosilactobacillus	fermentum	FXJSW21M2	Scaffold7_42551 41367	ArAT	394	435	98.5	394	6	0	1	394	42	435	1.02e-273	745
371	Limosilactobacillus	fermentum	FXJSW21M2	Scaffold13_6727 5549	ArAT	392	391	65.7	391	131	1	2	392	3	390	4.22e-185	519
372	Limosilactobacillus	fermentum	FXJSW21M2	Scaffold8_9119 10303	ArAT	394	393	61.1	393	152	1	1	393	1	392	3.02e-174	492
373	Limosilactobacillus	fermentum	FXJSW21M2	Scaffold53_1578 388	ArAT	396	397	55.9	388	170	1	5	391	4	391	1.86e-162	462
374	Limosilactobacillus	fermentum	FXJSW21M2	Scaffold25_19447 18362	ArAT	361	355	52.1	353	167	2	1	353	1	351	1.87e-118	347
375	Limosilactobacillus	fermentum	FXJSW21M2	Scaffold3_7751 6564	ArAT	395	395	41	393	227	3	1	391	1	390	5.35e-108	323
376	Limosilactobacillus	fermentum	FXJSW21M2	Scaffold3_54904 53744	ArAT	386	390	40.8	363	207	5	23	380	27	386	1.55e-80	253
377	Limosilactobacillus	fermentum	FXJSW21M2	Scaffold16_33069 34247	ArAT	392	382	34.7	377	239	4	12	386	11	382	2.99e-70	226
378	Limosilactobacillus	fermentum	FXJSW21M2	Scaffold3_53742 52759	fldH	327	329	42.2	332	182	3	1	326	1	328	4.04e-86	255
379	Limosilactobacillus	fermentum	FXJSW21M2	Scaffold7_41336 40359	fldH	325	329	41.8	325	186	3	1	323	5	328	2.53e-78	235
380	Limosilactobacillus	fermentum	FXJSW21M2	Scaffold4_27347 28345	fldH	332	330	38.7	331	198	2	3	331	2	329	6.51e-69	211
381	Limosilactobacillus	fermentum	FXJSW21M2	Scaffold17_29481 28543	fldH	312	311	32.5	277	173	7	13	284	17	284	4.25e-35	122
382	Limosilactobacillus	fermentum	FXJSW21M2	Scaffold52_7531 6431	fldH	366	334	30.6	350	167	6	29	355	32	328	1.41e-41	141
383	Limosilactobacillus	fermentum	FXJSW21M2	Scaffold9_48805 49689	LDH	294	317	100	294	0	0	1	294	24	317	3.25e-206	565
384	Limosilactobacillus	fermentum	FXJSW21M2	Scaffold10_5011 4097	LDH	304	302	59.8	291	115	1	2	292	11	299	2.21e-119	345
385	Limosilactobacillus	fermentum	FXJSW21M2	Scaffold43_11431 12375	LDH	314	302	52.8	301	140	1	1	301	1	299	5.77e-110	322
386	Limosilactobacillus	fermentum	FXJSW21M2	Scaffold67_2056 1112	LDH	314	302	52.6	304	142	1	1	304	1	302	1.24e-111	326
387	Limosilactobacillus	fermentum	FXJSW21M2	Scaffold4_70118 69264	LDH	284	302	51.3	279	131	2	1	277	27	302	2.08e-97	289
388	Limosilactobacillus	fermentum	FXJSW21M2	Scaffold2_20371 19448	LDH	307	303	32.4	293	195	1	9	298	3	295	1.04e-42	149
389	Limosilactobacillus	fermentum	FXJSW21M2	Scaffold3_96491 95514	PPD	325	328	46.3	322	166	3	1	319	1	318	2.53e-84	258
390	Limosilactobacillus	fermentum	FXJSW21M2	Scaffold3_97585 96494	PPD	363	368	39.8	264	158	1	44	307	45	307	1.51e-52	179
391	Limosilactobacillus	fermentum	FXJSW71	Scaffold4:49604:50986:-	ALD	460	458	58.4	454	188	1	1	454	1	453	2.1e-195	551
392	Limosilactobacillus	fermentum	FXJSW71	Scaffold9:51260:52315:-	ALD	351	357	35.5	349	211	6	5	345	13	355	6.38e-60	197
393	Limosilactobacillus	fermentum	FXJSW71	Scaffold3:104614:105624:-	ALD	336	357	33.3	297	185	5	5	293	13	304	3.43e-45	158
394	Limosilactobacillus	fermentum	FXJSW71	Scaffold3:55011:55721:-	ALD	236	245	32.9	231	138	7	17	236	21	245	5.52e-22	91.7
395	Limosilactobacillus	fermentum	FXJSW71	Scaffold8:59644:60666:-	ALD	340	378	32.3	356	197	7	6	323	12	361	2.1e-38	141
396	Limosilactobacillus	fermentum	FXJSW71	Scaffold48:6705:8138:-	amiE	477	492	99.4	477	3	0	1	477	16	492	0	914
397	Limosilactobacillus	fermentum	FXJSW71	Scaffold30:5139:6602:-	amiE	487	464	36.9	464	254	10	19	474	15	447	5.59e-67	223
398	Limosilactobacillus	fermentum	FXJSW71	Scaffold4:72564:73748:+	ArAT	394	435	98.7	394	5	0	1	394	42	435	6.14e-275	748
399	Limosilactobacillus	fermentum	FXJSW71	Scaffold55:261:1439:+	ArAT	392	391	65.5	391	132	1	2	392	3	390	1.4e-183	515
400	Limosilactobacillus	fermentum	FXJSW71	Scaffold1:56203:57387:+	ArAT	394	393	60.8	393	153	1	1	393	1	392	5.75e-172	486
401	Limosilactobacillus	fermentum	FXJSW71	Scaffold9:8300:9484:-	ArAT	394	397	55.9	388	170	1	3	389	4	391	2.44e-162	462
402	Limosilactobacillus	fermentum	FXJSW71	Scaffold23:13571:14656:+	ArAT	361	355	52.1	353	167	2	1	353	1	351	1.87e-118	347
403	Limosilactobacillus	fermentum	FXJSW71	Scaffold49:7198:8385:-	ArAT	395	395	40.7	393	228	3	1	391	1	390	3.04e-107	322
404	Limosilactobacillus	fermentum	FXJSW71	Scaffold7:13119:14279:-	ArAT	386	390	40.5	363	208	5	23	380	27	386	6.86e-79	248
405	Limosilactobacillus	fermentum	FXJSW71	Scaffold13:22100:23278:-	ArAT	392	382	34.7	377	239	4	12	386	11	382	2.12e-70	226
406	Limosilactobacillus	fermentum	FXJSW71	Scaffold4:73764:74756:+	fldH	330	329	42.4	328	186	3	3	328	2	328	1.47e-81	243
407	Limosilactobacillus	fermentum	FXJSW71	Scaffold7:12134:13117:-	fldH	327	329	42.2	332	182	3	1	326	1	328	5.72e-86	254
408	Limosilactobacillus	fermentum	FXJSW71	Scaffold16:24257:25246:-	fldH	329	329	41.1	331	191	4	1	329	1	329	9.07e-80	239
409	Limosilactobacillus	fermentum	FXJSW71	Scaffold18:33354:34352:+	fldH	332	330	38.7	331	198	2	3	331	2	329	6.51e-69	211
410	Limosilactobacillus	fermentum	FXJSW71	Scaffold89:269:1225:-	fldH	318	331	35.9	251	142	3	63	299	69	314	9.12e-39	132
411	Limosilactobacillus	fermentum	FXJSW71	Scaffold11:9572:10510:-	fldH	312	328	32.7	269	142	11	20	270	22	269	1.18e-23	91.3
412	Limosilactobacillus	fermentum	FXJSW71	Scaffold1:6670:7623:-	LDH	317	317	99.7	317	1	0	1	317	1	317	2.44e-223	610
413	Limosilactobacillus	fermentum	FXJSW71	Scaffold13:15555:16469:+	LDH	304	302	59.8	291	115	1	2	292	11	299	7.29e-118	342
414	Limosilactobacillus	fermentum	FXJSW71	Scaffold15:5302:6234:-	LDH	310	302	51.1	305	144	2	1	303	1	302	2.67e-107	315
415	Limosilactobacillus	fermentum	FXJSW71	Scaffold29:19044:19946:-	LDH	300	303	33.1	293	193	1	2	291	3	295	8.56e-43	149
416	Limosilactobacillus	fermentum	FXJSW71	Scaffold7:54890:55867:-	PPD	325	328	46.3	322	166	3	1	319	1	318	2.53e-84	258
417	Limosilactobacillus	fermentum	FXJSW71	Scaffold7:55870:56961:-	PPD	363	368	40	270	160	2	38	307	40	307	1.98e-53	181
418	Limosilactobacillus	fermentum	FZJTZ13M9	Scaffold12_43640 44827	ALD	395	458	61.9	388	147	1	2	389	67	453	4.9e-177	501
419	Limosilactobacillus	fermentum	FZJTZ13M9	Scaffold21_5039 6094	ALD	351	357	34.7	349	214	6	5	345	13	355	4.22e-57	190
420	Limosilactobacillus	fermentum	FZJTZ13M9	Scaffold45_4605 3550	ALD	351	357	33.8	349	217	6	5	345	13	355	5e-55	184
421	Limosilactobacillus	fermentum	FZJTZ13M9	Scaffold2_29004 29786	ALD	260	245	32.9	231	138	7	41	260	21	245	1.32e-21	91.3
422	Limosilactobacillus	fermentum	FZJTZ13M9	Scaffold20_14066 14899	ALD	277	357	32.4	284	165	7	7	274	4	276	1.18e-34	129
423	Limosilactobacillus	fermentum	FZJTZ13M9	Scaffold6_8630 9652	ALD	340	378	32.3	356	197	7	6	323	12	361	2.1e-38	141
424	Limosilactobacillus	fermentum	FZJTZ13M9	Scaffold34_4106 5584	amiE	492	492	99.8	492	1	0	1	492	1	492	0	944
425	Limosilactobacillus	fermentum	FZJTZ13M9	Scaffold4_40127 38664	amiE	487	464	36.9	464	254	10	19	474	15	447	2.03e-67	224
426	Limosilactobacillus	fermentum	FZJTZ13M9	Scaffold12_21745 20561	ArAT	394	435	98.2	394	7	0	1	394	42	435	5.87e-273	743
427	Limosilactobacillus	fermentum	FZJTZ13M9	Scaffold28_16186 17364	ArAT	392	391	66.1	392	130	1	1	392	2	390	1.04e-185	521
428	Limosilactobacillus	fermentum	FZJTZ13M9	Scaffold5_65469 64285	ArAT	394	393	60.8	393	153	1	1	393	1	392	4.97e-173	489
429	Limosilactobacillus	fermentum	FZJTZ13M9	Scaffold22_13430 14620	ArAT	396	397	56.4	388	168	1	5	391	4	391	1.07e-161	460
430	Limosilactobacillus	fermentum	FZJTZ13M9	Scaffold53_2108 981	ArAT	375	392	48.2	371	187	4	1	367	18	387	1.48e-117	347
431	Limosilactobacillus	fermentum	FZJTZ13M9	Scaffold24_381 932	ArAT	183	195	48	177	89	2	3	176	13	189	1.98e-46	151
432	Limosilactobacillus	fermentum	FZJTZ13M9	Scaffold9_55533 54346	ArAT	395	395	41	393	227	3	1	391	1	390	5.35e-108	323
433	Limosilactobacillus	fermentum	FZJTZ13M9	Scaffold35_12196 11036	ArAT	386	390	40.8	363	207	5	23	380	27	386	9.84e-82	256
434	Limosilactobacillus	fermentum	FZJTZ13M9	Scaffold1_116281 117459	ArAT	392	382	34.7	377	239	4	12	386	11	382	5.38e-71	228
435	Limosilactobacillus	fermentum	FZJTZ13M9	Scaffold1_79666 80784	ArAT	372	409	30.1	296	195	7	79	364	105	398	3.98e-28	114
436	Limosilactobacillus	fermentum	FZJTZ13M9	Scaffold12_20530 19553	fldH	325	329	42.2	325	185	3	1	323	5	328	1.12e-79	238
437	Limosilactobacillus	fermentum	FZJTZ13M9	Scaffold35_11022 10051	fldH	323	329	41.5	328	182	3	1	322	5	328	3.63e-83	247
438	Limosilactobacillus	fermentum	FZJTZ13M9	Scaffold11_37133 38110	fldH	325	329	40.1	327	192	4	1	325	5	329	9.07e-76	228
439	Limosilactobacillus	fermentum	FZJTZ13M9	Scaffold32_1567 569	fldH	332	330	38.7	331	198	2	3	331	2	329	4.61e-69	211
440	Limosilactobacillus	fermentum	FZJTZ13M9	Scaffold6_1397 2353	fldH	318	311	36.2	265	148	10	29	289	39	286	1.56e-39	134
441	Limosilactobacillus	fermentum	FZJTZ13M9	Scaffold14_15971 15033	fldH	312	311	32.9	277	172	7	13	284	17	284	1.56e-35	123
442	Limosilactobacillus	fermentum	FZJTZ13M9	Scaffold14_37548 36607	fldH	313	311	32.6	304	185	8	8	301	9	302	7.67e-38	129
443	Limosilactobacillus	fermentum	FZJTZ13M9	Scaffold40_9662 8712	fldH	316	311	32.1	246	151	6	58	303	72	301	4.85e-30	108
444	Limosilactobacillus	fermentum	FZJTZ13M9	Scaffold15_6180 5227	LDH	317	317	100	317	0	0	1	317	1	317	1.21e-223	610
445	Limosilactobacillus	fermentum	FZJTZ13M9	Scaffold49_8907 7930	LDH	325	288	93.1	288	20	0	38	325	1	288	4.1e-185	512
446	Limosilactobacillus	fermentum	FZJTZ13M9	Scaffold1_123921 122983	LDH	312	302	58.8	301	121	2	1	300	1	299	1.98e-117	341
447	Limosilactobacillus	fermentum	FZJTZ13M9	Scaffold7_22250 23089	LDH	279	302	51.5	274	128	2	1	272	32	302	8.04e-96	285
448	Limosilactobacillus	fermentum	FZJTZ13M9	Scaffold13_25715 24828	LDH	295	303	32.9	289	191	1	1	286	7	295	1.05e-42	149
449	Limosilactobacillus	fermentum	FZJTZ13M9	Scaffold8_25946 26923	PPD	325	328	46.3	322	166	3	1	319	1	318	2.53e-84	258
450	Limosilactobacillus	fermentum	FZJTZ13M9	Scaffold8_24852 25943	PPD	363	368	39.8	264	158	1	44	307	45	307	5.47e-53	180
451	Limosilactobacillus	fermentum	FZJTZ20M5	Scaffold3_52087 50900	ALD	395	458	62.1	388	146	1	2	389	67	453	1.72e-177	503
452	Limosilactobacillus	fermentum	FZJTZ20M5	Scaffold1_9490 10545	ALD	351	357	33.8	349	217	6	5	345	13	355	9.09e-56	186
453	Limosilactobacillus	fermentum	FZJTZ20M5	Scaffold1_58808 59599	ALD	263	245	32.9	231	138	7	44	263	21	245	1.01e-21	91.7
454	Limosilactobacillus	fermentum	FZJTZ20M5	Scaffold16_32868 31840	ALD	342	378	32	356	198	7	8	325	12	361	1.62e-37	139
455	Limosilactobacillus	fermentum	FZJTZ20M5	Scaffold20_1615 3093	amiE	492	492	100	492	0	0	1	492	1	492	0	946
456	Limosilactobacillus	fermentum	FZJTZ20M5	Scaffold5_5922 4459	amiE	487	464	37.1	464	253	10	19	474	15	447	1.45e-67	224
457	Limosilactobacillus	fermentum	FZJTZ20M5	Scaffold3_73865 75049	ArAT	394	435	98	394	8	0	1	394	42	435	9.71e-272	740
458	Limosilactobacillus	fermentum	FZJTZ20M5	Scaffold54_6726 5605	ArAT	373	391	65.2	348	118	1	2	349	3	347	8.98e-163	462
459	Limosilactobacillus	fermentum	FZJTZ20M5	Scaffold2_115441 114257	ArAT	394	393	60.8	393	153	1	1	393	1	392	1.23e-173	490
460	Limosilactobacillus	fermentum	FZJTZ20M5	Scaffold42_10823 12013	ArAT	396	397	55.9	388	170	1	5	391	4	391	9.23e-163	463
461	Limosilactobacillus	fermentum	FZJTZ20M5	Scaffold19_19078 17993	ArAT	361	355	52.1	353	167	2	1	353	1	351	1.87e-118	347
462	Limosilactobacillus	fermentum	FZJTZ20M5	Scaffold11_17619 16432	ArAT	395	395	41	393	227	3	1	391	1	390	5.35e-108	323
463	Limosilactobacillus	fermentum	FZJTZ20M5	Scaffold9_48545 49705	ArAT	386	390	40.5	363	208	5	23	380	27	386	6.86e-79	248
464	Limosilactobacillus	fermentum	FZJTZ20M5	Scaffold4_109186 110364	ArAT	392	382	34.7	377	239	4	12	386	11	382	2.12e-70	226
465	Limosilactobacillus	fermentum	FZJTZ20M5	Scaffold3_75065 76057	fldH	330	329	42.4	328	186	3	3	328	2	328	2.94e-81	243
466	Limosilactobacillus	fermentum	FZJTZ20M5	Scaffold9_49707 50714	fldH	335	329	42.4	302	164	3	1	296	1	298	1.26e-75	228
467	Limosilactobacillus	fermentum	FZJTZ20M5	Scaffold10_37378 38367	fldH	329	329	41.1	331	191	4	1	329	1	329	2.56e-79	238
468	Limosilactobacillus	fermentum	FZJTZ20M5	Scaffold6_114 1112	fldH	332	330	38.7	331	198	2	3	331	2	329	6.51e-69	211
469	Limosilactobacillus	fermentum	FZJTZ20M5	Scaffold49_7377 6421	fldH	318	331	35.9	251	142	3	63	299	69	314	9.12e-39	132
470	Limosilactobacillus	fermentum	FZJTZ20M5	Scaffold36_1474 536	fldH	312	311	32.1	277	174	7	13	284	17	284	6.05e-34	119
471	Limosilactobacillus	fermentum	FZJTZ20M5	Scaffold17_14051 15001	fldH	316	331	32	319	170	13	10	302	21	318	1.85e-30	110
472	Limosilactobacillus	fermentum	FZJTZ20M5	Scaffold14_21953 21000	LDH	317	317	100	317	0	0	1	317	1	317	1.41e-222	608
473	Limosilactobacillus	fermentum	FZJTZ20M5	Scaffold7_5520 4606	LDH	304	302	59.8	291	115	1	2	292	11	299	2.21e-119	345
474	Limosilactobacillus	fermentum	FZJTZ20M5	Scaffold40_11545 12462	LDH	305	302	52.8	301	140	1	1	301	1	299	7.23e-111	324
475	Limosilactobacillus	fermentum	FZJTZ20M5	Scaffold6_42870 42031	LDH	279	302	51.5	274	128	2	1	272	32	302	5.67e-96	285
476	Limosilactobacillus	fermentum	FZJTZ20M5	Scaffold21_18865 19767	LDH	300	303	33.1	293	193	1	2	291	3	295	8.56e-43	149
477	Limosilactobacillus	fermentum	FZJTZ20M5	Scaffold9_6960 7937	PPD	325	328	46.3	322	166	3	1	319	1	318	2.53e-84	258
478	Limosilactobacillus	fermentum	FZJTZ20M5	Scaffold9_5866 6957	PPD	363	368	39.4	264	159	1	44	307	45	307	4.19e-52	177
479	Limosilactobacillus	fermentum	FZJTZ22M6	Scaffold4_64197 65579	ALD	460	458	58.8	454	186	1	1	454	1	453	9.04e-197	554
480	Limosilactobacillus	fermentum	FZJTZ22M6	Scaffold40_11555 12463	ALD	302	357	35.9	304	182	5	1	296	57	355	1.39e-53	179
481	Limosilactobacillus	fermentum	FZJTZ22M6	Scaffold1_42061 42861	ALD	266	245	32.9	231	138	7	47	266	21	245	1.08e-21	91.7
482	Limosilactobacillus	fermentum	FZJTZ22M6	Scaffold81_123 1163	ALD	346	378	31.6	367	207	7	1	329	1	361	4.72e-38	140
483	Limosilactobacillus	fermentum	FZJTZ22M6	Scaffold38_362 1849	amiE	495	495	100	495	0	0	1	495	1	495	0	951
484	Limosilactobacillus	fermentum	FZJTZ22M6	Scaffold12_29959 31422	amiE	487	464	37.1	464	253	10	19	474	15	447	2.03e-67	224
485	Limosilactobacillus	fermentum	FZJTZ22M6	Scaffold4_42564 41380	ArAT	394	435	99	394	4	0	1	394	42	435	1.84e-276	752
486	Limosilactobacillus	fermentum	FZJTZ22M6	Scaffold23_29175 30347	ArAT	390	391	66.2	390	129	1	1	390	4	390	3.91e-185	519
487	Limosilactobacillus	fermentum	FZJTZ22M6	Scaffold3_9145 10329	ArAT	394	393	61.1	393	152	1	1	393	1	392	3.02e-174	492
488	Limosilactobacillus	fermentum	FZJTZ22M6	Scaffold26_2917 4107	ArAT	396	397	55.9	388	170	1	5	391	4	391	1.86e-162	462
489	Limosilactobacillus	fermentum	FZJTZ22M6	Scaffold27_9440 10525	ArAT	361	355	52.1	353	167	2	1	353	1	351	1.87e-118	347
490	Limosilactobacillus	fermentum	FZJTZ22M6	Scaffold8_42946 44106	ArAT	386	390	40.8	363	207	5	23	380	27	386	2.19e-80	252
491	Limosilactobacillus	fermentum	FZJTZ22M6	Scaffold2_118215 119393	ArAT	392	382	34.7	377	239	4	12	386	11	382	2.99e-70	226
492	Limosilactobacillus	fermentum	FZJTZ22M6	Scaffold4_41349 40372	fldH	325	329	42.2	325	185	3	1	323	5	328	7.94e-80	239
493	Limosilactobacillus	fermentum	FZJTZ22M6	Scaffold8_44117 45091	fldH	324	329	41.3	329	183	3	1	323	4	328	5.31e-83	247
494	Limosilactobacillus	fermentum	FZJTZ22M6	Scaffold21_2691 3668	fldH	325	329	40.4	327	191	4	1	325	5	329	5.7e-77	231
495	Limosilactobacillus	fermentum	FZJTZ22M6	Scaffold24_1579 2577	fldH	332	330	38.7	331	198	2	3	331	2	329	6.51e-69	211
496	Limosilactobacillus	fermentum	FZJTZ22M6	Scaffold50_434 1390	fldH	318	331	35.9	251	142	3	63	299	69	314	9.12e-39	132
497	Limosilactobacillus	fermentum	FZJTZ22M6	Scaffold9_20410 19472	fldH	312	339	34.7	294	168	6	35	310	40	327	2.83e-43	144
498	Limosilactobacillus	fermentum	FZJTZ22M6	Scaffold15_29397 28450	fldH	315	331	32.5	277	159	7	33	289	36	304	1.2e-27	102
499	Limosilactobacillus	fermentum	FZJTZ22M6	Scaffold16_20100 21053	LDH	317	317	99.7	317	1	0	1	317	1	317	6.99e-223	608
500	Limosilactobacillus	fermentum	FZJTZ22M6	Scaffold33_5141 4200	LDH	313	302	58.8	301	122	1	1	301	1	299	1.15e-121	352
501	Limosilactobacillus	fermentum	FZJTZ22M6	Scaffold40_1339 395	LDH	314	302	52.8	301	140	1	1	301	1	299	5.77e-110	322
502	Limosilactobacillus	fermentum	FZJTZ22M6	Scaffold2_2192 1248	LDH	314	302	52.6	304	142	1	1	304	1	302	1.24e-111	326
503	Limosilactobacillus	fermentum	FZJTZ22M6	Scaffold14_34640 35494	LDH	284	302	51.3	279	131	2	1	277	27	302	4.18e-97	288
504	Limosilactobacillus	fermentum	FZJTZ22M6	Scaffold5_55085 54183	LDH	300	303	32.8	293	194	1	2	291	3	295	9.23e-42	147
505	Limosilactobacillus	fermentum	FZJTZ22M6	Scaffold8_1352 2329	PPD	325	328	46.3	322	166	3	1	319	1	318	2.53e-84	258
506	Limosilactobacillus	fermentum	FZJTZ22M6	Scaffold8_258 1349	PPD	363	368	39.8	264	158	1	44	307	45	307	3.9e-53	180
507	Limosilactobacillus	fermentum	FZJTZ23M8	Scaffold4_64251 65561	ALD	436	458	59.5	430	173	1	1	430	25	453	9.5e-188	530
508	Limosilactobacillus	fermentum	FZJTZ23M8	Scaffold45_9530 10585	ALD	351	357	33.8	349	217	6	5	345	13	355	2.32e-56	188
509	Limosilactobacillus	fermentum	FZJTZ23M8	Scaffold1_42212 43012	ALD	266	245	32.9	231	138	7	47	266	21	245	1.08e-21	91.7
510	Limosilactobacillus	fermentum	FZJTZ23M8	Scaffold96_1079 51	ALD	342	378	32	356	198	7	8	325	12	361	1.62e-37	139
511	Limosilactobacillus	fermentum	FZJTZ23M8	Scaffold39_379 1845	amiE	488	495	99.8	488	1	0	1	488	8	495	0	941
512	Limosilactobacillus	fermentum	FZJTZ23M8	Scaffold11_29955 31418	amiE	487	464	37.1	464	253	10	19	474	15	447	2.03e-67	224
513	Limosilactobacillus	fermentum	FZJTZ23M8	Scaffold4_42560 41376	ArAT	394	435	99	394	4	0	1	394	42	435	1.84e-276	752
514	Limosilactobacillus	fermentum	FZJTZ23M8	Scaffold22_29068 30246	ArAT	392	391	66	391	130	1	2	392	3	390	2.98e-185	520
515	Limosilactobacillus	fermentum	FZJTZ23M8	Scaffold3_9141 10325	ArAT	394	393	61.1	393	152	1	1	393	1	392	3.02e-174	492
516	Limosilactobacillus	fermentum	FZJTZ23M8	Scaffold25_2913 4103	ArAT	396	397	55.9	388	170	1	5	391	4	391	1.86e-162	462
517	Limosilactobacillus	fermentum	FZJTZ23M8	Scaffold26_9436 10521	ArAT	361	355	52.1	353	167	2	1	353	1	351	1.87e-118	347
518	Limosilactobacillus	fermentum	FZJTZ23M8	Scaffold16_33940 35127	ArAT	395	395	41	393	227	3	1	391	1	390	5.35e-108	323
519	Limosilactobacillus	fermentum	FZJTZ23M8	Scaffold8_42942 44102	ArAT	386	390	40.8	363	207	5	23	380	27	386	2.19e-80	252
520	Limosilactobacillus	fermentum	FZJTZ23M8	Scaffold2_107506 108684	ArAT	392	382	34.7	377	239	4	12	386	11	382	2.99e-70	226
521	Limosilactobacillus	fermentum	FZJTZ23M8	Scaffold4_41345 40368	fldH	325	329	42.2	325	185	3	1	323	5	328	7.94e-80	239
522	Limosilactobacillus	fermentum	FZJTZ23M8	Scaffold8_44104 45087	fldH	327	329	41.9	332	183	3	1	326	1	328	2.29e-85	253
523	Limosilactobacillus	fermentum	FZJTZ23M8	Scaffold19_34127 33138	fldH	329	329	40.8	331	192	4	1	329	1	329	9.07e-80	239
524	Limosilactobacillus	fermentum	FZJTZ23M8	Scaffold73_1394 2344	fldH	316	339	39.1	281	171	0	13	293	27	307	5.64e-68	208
525	Limosilactobacillus	fermentum	FZJTZ23M8	Scaffold53_7383 6427	fldH	318	331	35.9	251	142	3	63	299	69	314	9.12e-39	132
526	Limosilactobacillus	fermentum	FZJTZ23M8	Scaffold9_29093 30031	fldH	312	339	34.7	294	168	6	35	310	40	327	2.83e-43	144
527	Limosilactobacillus	fermentum	FZJTZ23M8	Scaffold14_14009 14947	fldH	312	331	32.5	277	159	7	30	286	36	304	1.13e-27	102
528	Limosilactobacillus	fermentum	FZJTZ23M8	Scaffold15_21947 20994	LDH	317	317	99.7	317	1	0	1	317	1	317	6.99e-223	608
529	Limosilactobacillus	fermentum	FZJTZ23M8	Scaffold33_5068 4127	LDH	313	302	58.8	301	122	1	1	301	1	299	3.8e-120	348
530	Limosilactobacillus	fermentum	FZJTZ23M8	Scaffold43_10618 11562	LDH	314	302	52.8	301	140	1	1	301	1	299	5.77e-110	322
531	Limosilactobacillus	fermentum	FZJTZ23M8	Scaffold48_8577 9521	LDH	314	302	52.6	304	142	1	1	304	1	302	6.16e-112	327
532	Limosilactobacillus	fermentum	FZJTZ23M8	Scaffold13_8793 7954	LDH	279	302	51.5	274	128	2	1	272	32	302	1.14e-95	284
533	Limosilactobacillus	fermentum	FZJTZ23M8	Scaffold7_45832 44930	LDH	300	303	32.8	293	194	1	2	291	3	295	9.23e-42	147
534	Limosilactobacillus	fermentum	FZJTZ23M8	Scaffold8_1348 2325	PPD	325	328	46.3	322	166	3	1	319	1	318	2.53e-84	258
535	Limosilactobacillus	fermentum	FZJTZ23M8	Scaffold8_254 1345	PPD	363	368	39.8	264	158	1	44	307	45	307	3.9e-53	180
536	Limosilactobacillus	fermentum	FZJTZ24M3	Scaffold8_64027 65409	ALD	460	458	58.8	454	186	1	1	454	1	453	9.04e-197	554
537	Limosilactobacillus	fermentum	FZJTZ24M3	Scaffold34_11005 12294	ALD	429	357	34.7	326	200	5	1	318	4	324	1.18e-52	181
538	Limosilactobacillus	fermentum	FZJTZ24M3	Scaffold6_88058 87144	ALD	304	357	33.8	272	169	4	5	268	13	281	8.17e-44	154
539	Limosilactobacillus	fermentum	FZJTZ24M3	Scaffold6_38534 37824	ALD	236	245	32.9	231	138	7	17	236	21	245	7.7e-22	91.3
540	Limosilactobacillus	fermentum	FZJTZ24M3	Scaffold18_39295 38267	ALD	342	378	32	356	198	7	8	325	12	361	1.62e-37	139
541	Limosilactobacillus	fermentum	FZJTZ24M3	Scaffold25_499 1983	amiE	494	492	100	492	0	0	3	494	1	492	0	946
542	Limosilactobacillus	fermentum	FZJTZ24M3	Scaffold40_7865 9001	amiE	378	392	47.2	375	179	6	7	363	12	385	5.41e-108	323
543	Limosilactobacillus	fermentum	FZJTZ24M3	Scaffold1_97851 99314	amiE	487	464	37.1	464	253	10	19	474	15	447	2.03e-67	224
544	Limosilactobacillus	fermentum	FZJTZ24M3	Scaffold8_42444 41260	ArAT	394	435	99.2	394	3	0	1	394	42	435	6.41e-277	753
545	Limosilactobacillus	fermentum	FZJTZ24M3	Scaffold3_6662 5502	ArAT	386	391	66.1	386	128	1	1	386	8	390	1.49e-181	510
546	Limosilactobacillus	fermentum	FZJTZ24M3	Scaffold9_9133 10317	ArAT	394	393	61.1	393	152	1	1	393	1	392	3.02e-174	492
547	Limosilactobacillus	fermentum	FZJTZ24M3	Scaffold16_41620 42810	ArAT	396	397	55.9	388	170	1	5	391	4	391	9.23e-163	463
548	Limosilactobacillus	fermentum	FZJTZ24M3	Scaffold24_15859 14774	ArAT	361	355	52.1	353	167	2	1	353	1	351	1.87e-118	347
549	Limosilactobacillus	fermentum	FZJTZ24M3	Scaffold13_17498 16311	ArAT	395	395	41	393	227	3	1	391	1	390	5.35e-108	323
550	Limosilactobacillus	fermentum	FZJTZ24M3	Scaffold10_68906 70066	ArAT	386	390	40.5	363	208	5	23	380	27	386	2.44e-79	249
551	Limosilactobacillus	fermentum	FZJTZ24M3	Scaffold2_112543 113721	ArAT	392	382	34.7	377	239	4	12	386	11	382	2.99e-70	226
552	Limosilactobacillus	fermentum	FZJTZ24M3	Scaffold8_41244 40252	fldH	330	329	42.4	328	186	3	3	328	2	328	5.2e-82	244
553	Limosilactobacillus	fermentum	FZJTZ24M3	Scaffold10_70068 71051	fldH	327	329	42.2	332	182	3	1	326	1	328	5.72e-86	254
554	Limosilactobacillus	fermentum	FZJTZ24M3	Scaffold7_1575 2573	fldH	332	330	38.7	331	198	2	3	331	2	329	6.51e-69	211
555	Limosilactobacillus	fermentum	FZJTZ24M3	Scaffold65_430 1386	fldH	318	331	35.9	251	142	3	63	299	69	314	9.12e-39	132
556	Limosilactobacillus	fermentum	FZJTZ24M3	Scaffold15_14057 14995	fldH	312	331	32.1	277	160	7	30	286	36	304	7.86e-27	100
557	Limosilactobacillus	fermentum	FZJTZ24M3	Scaffold48_4805 6544	IPD	579	579	35.3	566	342	12	6	561	4	555	1.32e-101	320
558	Limosilactobacillus	fermentum	FZJTZ24M3	Scaffold3_81606 82559	LDH	317	294	100	294	0	0	1	294	1	294	1.05e-207	569
559	Limosilactobacillus	fermentum	FZJTZ24M3	Scaffold31_2173 1232	LDH	313	302	58.8	301	122	1	1	301	1	299	3.8e-120	348
560	Limosilactobacillus	fermentum	FZJTZ24M3	Scaffold34_929 12	LDH	305	302	52.8	301	140	1	1	301	1	299	7.23e-111	324
561	Limosilactobacillus	fermentum	FZJTZ24M3	Scaffold7_44477 43623	LDH	284	302	51.3	279	131	2	1	277	27	302	2.08e-97	289
562	Limosilactobacillus	fermentum	FZJTZ24M3	Scaffold1_131425 132327	LDH	300	303	33.4	293	192	1	2	291	3	295	5.63e-44	152
563	Limosilactobacillus	fermentum	FZJTZ24M3	Scaffold10_27316 28293	PPD	325	328	46.3	322	166	3	1	319	1	318	2.53e-84	258
564	Limosilactobacillus	fermentum	FZJTZ24M3	Scaffold10_26222 27313	PPD	363	368	39.8	264	158	1	44	307	45	307	3.9e-53	180
565	Limosilactobacillus	fermentum	FZJTZ25M1	Scaffold6_64240 65427	ALD	395	458	61.9	388	147	1	2	389	67	453	4.9e-177	501
566	Limosilactobacillus	fermentum	FZJTZ25M1	Scaffold39_1071 190	ALD	293	357	35.3	295	178	5	1	287	66	355	2.08e-49	168
567	Limosilactobacillus	fermentum	FZJTZ25M1	Scaffold1_9467 10537	ALD	356	357	33.2	358	225	6	1	350	4	355	6.86e-57	189
568	Limosilactobacillus	fermentum	FZJTZ25M1	Scaffold1_58707 59498	ALD	263	245	32.9	231	138	7	44	263	21	245	1.01e-21	91.7
569	Limosilactobacillus	fermentum	FZJTZ25M1	Scaffold15_41397 40369	ALD	342	378	32	356	198	7	8	325	12	361	1.62e-37	139
570	Limosilactobacillus	fermentum	FZJTZ25M1	Scaffold22_26885 25407	amiE	492	492	100	492	0	0	1	492	1	492	0	946
571	Limosilactobacillus	fermentum	FZJTZ25M1	Scaffold47_7245 8381	amiE	378	392	47.2	375	179	6	7	363	12	385	5.41e-108	323
572	Limosilactobacillus	fermentum	FZJTZ25M1	Scaffold2_54090 52627	amiE	487	464	37.1	464	253	10	19	474	15	447	2.03e-67	224
573	Limosilactobacillus	fermentum	FZJTZ25M1	Scaffold6_42461 41277	ArAT	394	435	99.2	394	3	0	1	394	42	435	6.41e-277	753
574	Limosilactobacillus	fermentum	FZJTZ25M1	Scaffold18_6740 5568	ArAT	390	391	65.9	390	130	1	1	390	4	390	5.55e-185	519
575	Limosilactobacillus	fermentum	FZJTZ25M1	Scaffold8_62500 61316	ArAT	394	393	61.1	393	152	1	1	393	1	392	3.02e-174	492
576	Limosilactobacillus	fermentum	FZJTZ25M1	Scaffold54_1433 243	ArAT	396	397	55.9	388	170	1	5	391	4	391	1.86e-162	462
577	Limosilactobacillus	fermentum	FZJTZ25M1	Scaffold19_15563 16648	ArAT	361	355	52.1	353	167	2	1	353	1	351	1.87e-118	347
578	Limosilactobacillus	fermentum	FZJTZ25M1	Scaffold17_31138 32325	ArAT	395	395	41	393	227	3	1	391	1	390	5.35e-108	323
579	Limosilactobacillus	fermentum	FZJTZ25M1	Scaffold7_55711 56871	ArAT	386	390	40.8	363	207	5	23	380	27	386	1.55e-80	253
580	Limosilactobacillus	fermentum	FZJTZ25M1	Scaffold3_2440 1262	ArAT	392	382	34.7	377	239	4	12	386	11	382	2.99e-70	226
581	Limosilactobacillus	fermentum	FZJTZ25M1	Scaffold6_41261 40269	fldH	330	329	42.4	328	186	3	3	328	2	328	5.2e-82	244
582	Limosilactobacillus	fermentum	FZJTZ25M1	Scaffold7_56873 57856	fldH	327	329	42.2	332	182	3	1	326	1	328	4.04e-86	255
583	Limosilactobacillus	fermentum	FZJTZ25M1	Scaffold5_8913 9911	fldH	332	330	38.7	331	198	2	3	331	2	329	6.51e-69	211
584	Limosilactobacillus	fermentum	FZJTZ25M1	Scaffold53_459 1415	fldH	318	311	36.2	265	148	10	29	289	39	286	1.56e-39	134
585	Limosilactobacillus	fermentum	FZJTZ25M1	Scaffold13_29549 28611	fldH	312	311	32.5	277	173	7	13	284	17	284	4.25e-35	122
586	Limosilactobacillus	fermentum	FZJTZ25M1	Scaffold8_27596 28582	fldH	328	311	31.4	258	148	6	40	288	65	302	5.06e-25	95.1
587	Limosilactobacillus	fermentum	FZJTZ25M1	Scaffold30_8669 9673	LDH	334	311	100	311	0	0	24	334	1	311	1.02e-218	598
588	Limosilactobacillus	fermentum	FZJTZ25M1	Scaffold9_46432 47385	LDH	317	317	100	317	0	0	1	317	1	317	2.44e-223	610
589	Limosilactobacillus	fermentum	FZJTZ25M1	Scaffold11_48851 49792	LDH	313	302	58.8	301	122	1	1	301	1	299	3.8e-120	348
590	Limosilactobacillus	fermentum	FZJTZ25M1	Scaffold39_11334 12278	LDH	314	302	52.8	301	140	1	1	301	1	299	5.77e-110	322
591	Limosilactobacillus	fermentum	FZJTZ25M1	Scaffold62_2091 1147	LDH	314	302	52.6	304	142	1	1	304	1	302	6.16e-112	327
592	Limosilactobacillus	fermentum	FZJTZ25M1	Scaffold5_51684 50830	LDH	284	302	51.3	279	131	2	1	277	27	302	1.47e-97	289
593	Limosilactobacillus	fermentum	FZJTZ25M1	Scaffold2_20530 19607	LDH	307	303	32.4	293	195	1	9	298	3	295	1.04e-42	149
594	Limosilactobacillus	fermentum	FZJTZ25M1	Scaffold7_14123 15100	PPD	325	328	46.3	322	166	3	1	319	1	318	2.53e-84	258
595	Limosilactobacillus	fermentum	FZJTZ25M1	Scaffold7_13029 14120	PPD	363	368	39.8	264	158	1	44	307	45	307	3.9e-53	180
596	Limosilactobacillus	fermentum	FZJTZ2M5	Scaffold7_64348 65523	ALD	391	458	62.1	385	145	1	1	385	70	453	2.41e-176	499
597	Limosilactobacillus	fermentum	FZJTZ2M5	Scaffold46_1078 197	ALD	293	357	34.9	295	179	5	1	287	66	355	8.81e-48	164
598	Limosilactobacillus	fermentum	FZJTZ2M5	Scaffold1_47066 47776	ALD	236	245	32.9	231	138	7	17	236	21	245	5.52e-22	91.7
599	Limosilactobacillus	fermentum	FZJTZ2M5	Scaffold15_36964 35936	ALD	342	378	32.3	356	197	7	8	325	12	361	5.97e-38	140
600	Limosilactobacillus	fermentum	FZJTZ2M5	Scaffold27_362 1855	amiE	497	495	100	495	0	0	3	497	1	495	0	952
601	Limosilactobacillus	fermentum	FZJTZ2M5	Scaffold65_1214 78	amiE	378	392	46.9	375	180	6	7	363	12	385	6.16e-107	320
602	Limosilactobacillus	fermentum	FZJTZ2M5	Scaffold2_81979 83442	amiE	487	464	36.6	464	255	10	19	474	15	447	5.93e-66	220
603	Limosilactobacillus	fermentum	FZJTZ2M5	Scaffold7_42570 41386	ArAT	394	435	97.7	394	9	0	1	394	42	435	9.71e-272	740
604	Limosilactobacillus	fermentum	FZJTZ2M5	Scaffold51_6688 5516	ArAT	390	391	66.2	390	129	1	1	390	4	390	7.88e-185	518
605	Limosilactobacillus	fermentum	FZJTZ2M5	Scaffold6_63187 62003	ArAT	394	393	61.1	393	152	1	1	393	1	392	3.02e-174	492
606	Limosilactobacillus	fermentum	FZJTZ2M5	Scaffold21_33302 34492	ArAT	396	397	55.9	388	170	1	5	391	4	391	9.23e-163	463
607	Limosilactobacillus	fermentum	FZJTZ2M5	Scaffold22_19053 17968	ArAT	361	355	52.1	353	167	2	1	353	1	351	1.87e-118	347
608	Limosilactobacillus	fermentum	FZJTZ2M5	Scaffold3_97159 98346	ArAT	395	395	41	393	227	3	1	391	1	390	5.35e-108	323
609	Limosilactobacillus	fermentum	FZJTZ2M5	Scaffold3_50005 51165	ArAT	386	390	40.8	363	207	5	23	380	27	386	2.19e-80	252
610	Limosilactobacillus	fermentum	FZJTZ2M5	Scaffold8_26632 25454	ArAT	392	382	34.7	377	239	4	12	386	11	382	2.99e-70	226
611	Limosilactobacillus	fermentum	FZJTZ2M5	Scaffold7_41370 40378	fldH	330	329	42.4	328	186	3	3	328	2	328	5.2e-82	244
612	Limosilactobacillus	fermentum	FZJTZ2M5	Scaffold3_51167 52150	fldH	327	329	42.2	332	182	3	1	326	1	328	5.72e-86	254
613	Limosilactobacillus	fermentum	FZJTZ2M5	Scaffold16_34137 33148	fldH	329	329	40.8	331	192	4	1	329	1	329	9.07e-80	239
614	Limosilactobacillus	fermentum	FZJTZ2M5	Scaffold4_19459 20457	fldH	332	330	38.7	331	198	2	3	331	2	329	6.51e-69	211
615	Limosilactobacillus	fermentum	FZJTZ2M5	Scaffold49_378 1334	fldH	318	311	35.5	265	150	10	29	289	39	286	1.69e-37	128
616	Limosilactobacillus	fermentum	FZJTZ2M5	Scaffold13_29794 28856	fldH	312	311	32.1	277	174	7	13	284	17	284	1.15e-34	120
617	Limosilactobacillus	fermentum	FZJTZ2M5	Scaffold9_48249 49133	LDH	294	294	100	271	0	0	1	271	24	294	1.4e-190	525
618	Limosilactobacillus	fermentum	FZJTZ2M5	Scaffold8_18910 19824	LDH	304	302	59.8	291	115	1	2	292	11	299	2.21e-119	345
619	Limosilactobacillus	fermentum	FZJTZ2M5	Scaffold4_62247 61393	LDH	284	302	51.3	279	131	2	1	277	27	302	2.08e-97	289
620	Limosilactobacillus	fermentum	FZJTZ2M5	Scaffold2_115523 116425	LDH	300	303	33.1	293	193	1	2	291	3	295	8.56e-43	149
621	Limosilactobacillus	fermentum	FZJTZ2M5	Scaffold3_8414 9391	PPD	325	328	46.3	322	166	3	1	319	1	318	2.53e-84	258
622	Limosilactobacillus	fermentum	FZJTZ2M5	Scaffold3_7320 8411	PPD	363	368	39.8	264	158	1	44	307	45	307	3.9e-53	180
623	Lactobacillus	gasseri	FFJND16L4	Scaffold8_4706 6079	ALD	457	458	52.9	450	211	1	4	452	3	452	2.18e-172	492
624	Lactobacillus	gasseri	FFJND16L4	Scaffold1_30467 31507	ALD	346	378	35.5	375	197	12	1	337	1	368	1.67e-47	165
625	Lactobacillus	gasseri	FFJND16L4	Scaffold4_140514 141227	ALD	237	245	32.9	225	138	4	18	232	21	242	1.19e-27	106
626	Lactobacillus	gasseri	FFJND16L4	Scaffold1_85396 86109	ALD	237	245	32.6	236	145	5	10	235	14	245	1.76e-26	103
627	Lactobacillus	gasseri	FFJND16L4	Scaffold4_175298 173859	amiE	479	517	34	420	252	8	63	465	88	499	1.12e-58	202
628	Lactobacillus	gasseri	FFJND16L4	Scaffold1_231818 233002	ArAT	394	394	60.5	392	155	0	1	392	1	392	3.63e-173	489
629	Lactobacillus	gasseri	FFJND16L4	Scaffold11_15571 14384	fldA	395	382	35.7	336	191	8	23	348	6	326	3.71e-44	158
630	Lactobacillus	gasseri	FFJND16L4	Scaffold7_5283 3925	fldA	452	400	31.1	424	251	11	15	432	12	400	4.63e-49	173
631	Lactobacillus	gasseri	FFJND16L4	Scaffold2_214888 215901	fldH	337	339	41.5	311	180	2	3	313	2	310	1.6e-73	223
632	Lactobacillus	gasseri	FFJND16L4	Scaffold1_249040 248114	LDH	308	308	100	308	0	0	1	308	1	308	1.3e-218	597
633	Lactobacillus	gasseri	FFJND16L4	Scaffold7_27540 26569	LDH	323	323	100	323	0	0	1	323	1	323	4.12e-234	637
634	Lactobacillus	gasseri	FFJND16L4	Scaffold4_202247 201339	LDH	302	305	51.3	300	140	2	1	295	1	299	2.05e-95	285
635	Lactobacillus	gasseri	FSDHZD3L5	Scaffold2_206001 204628	ALD	457	458	53.1	450	210	1	4	452	3	452	2.18e-172	492
636	Lactobacillus	gasseri	FSDHZD3L5	Scaffold1_420172 419132	ALD	346	378	35.5	375	197	12	1	337	1	368	4.34e-48	167
637	Lactobacillus	gasseri	FSDHZD3L5	Scaffold8_35988 36701	ALD	237	245	32.9	225	138	4	18	232	21	242	1.19e-27	106
638	Lactobacillus	gasseri	FSDHZD3L5	Scaffold1_365276 364563	ALD	237	245	32.8	232	142	5	14	235	18	245	3.46e-26	102
639	Lactobacillus	gasseri	FSDHZD3L5	Scaffold8_74034 72595	amiE	479	517	34	420	252	8	63	465	88	499	1.12e-58	202
640	Lactobacillus	gasseri	FSDHZD3L5	Scaffold1_218889 217705	ArAT	394	394	60.7	392	154	0	1	392	1	392	8.95e-174	491
641	Lactobacillus	gasseri	FSDHZD3L5	Scaffold4_59021 57834	fldA	395	382	35.7	336	191	8	23	348	6	326	3.71e-44	158
642	Lactobacillus	gasseri	FSDHZD3L5	Scaffold4_186971 188329	fldA	452	400	31.1	424	251	11	15	432	12	400	4.63e-49	173
643	Lactobacillus	gasseri	FSDHZD3L5	Scaffold7_99483 98470	fldH	337	339	41.5	311	180	2	3	313	2	310	1.6e-73	223
644	Lactobacillus	gasseri	FSDHZD3L5	Scaffold1_201667 202593	LDH	308	308	100	308	0	0	1	308	1	308	1.3e-218	597
645	Lactobacillus	gasseri	FSDHZD3L5	Scaffold4_164887 165858	LDH	323	323	100	323	0	0	1	323	1	323	4.12e-234	637
646	Lactobacillus	gasseri	FSDHZD3L5	Scaffold8_101128 100220	LDH	302	305	51.7	300	139	2	1	295	1	299	1.26e-96	288
647	Lactobacillus	gasseri	JCM11657	Scaffold9_5014 6084	ALD	356	458	57.4	350	149	0	2	351	103	452	5.62e-146	421
648	Lactobacillus	gasseri	JCM11657	Scaffold2_340666 339626	ALD	346	378	35.2	375	198	12	1	337	1	368	1.19e-47	166
649	Lactobacillus	gasseri	JCM11657	Scaffold2_261014 260301	ALD	237	245	33.1	236	144	5	10	235	14	245	4.32e-28	107
650	Lactobacillus	gasseri	JCM11657	Scaffold4_16790 16077	ALD	237	245	32.4	225	139	4	18	232	21	242	4.59e-27	105
651	Lactobacillus	gasseri	JCM11657	Scaffold7_20713 19274	amiE	479	512	33.7	442	268	9	37	464	68	498	5.33e-58	200
652	Lactobacillus	gasseri	JCM11657	Scaffold2_104523 103339	ArAT	394	394	60.7	392	154	0	1	392	1	392	8.95e-174	491
653	Lactobacillus	gasseri	JCM11657	Scaffold1_57663 56476	fldA	395	385	36.7	341	213	2	23	361	6	345	1.85e-66	216
654	Lactobacillus	gasseri	JCM11657	Scaffold1_188799 190157	fldA	452	400	31.1	424	251	11	15	432	12	400	6.46e-49	172
655	Lactobacillus	gasseri	JCM11657	Scaffold1_413314 414327	fldH	337	339	41.5	311	180	2	3	313	2	310	1.6e-73	223
656	Lactobacillus	gasseri	JCM11657	Scaffold1_166713 167684	LDH	323	323	100	323	0	0	1	323	1	323	4.12e-234	637
657	Lactobacillus	gasseri	JCM11657	Scaffold2_87303 88229	LDH	308	308	100	308	0	0	1	308	1	308	1.85e-218	597
658	Lactobacillus	gasseri	JCM11657	Scaffold7_47799 46891	LDH	302	305	51.7	300	139	2	1	295	1	299	4.42e-97	289
659	Lactobacillus	gasseri	JSCZD2L1	Scaffold8_59378 58005	ALD	457	458	53.1	450	210	1	4	452	3	452	7.64e-173	493
660	Lactobacillus	gasseri	JSCZD2L1	Scaffold1_441420 440380	ALD	346	378	35.5	375	197	12	1	337	1	368	4.34e-48	167
661	Lactobacillus	gasseri	JSCZD2L1	Scaffold4_46174 45461	ALD	237	245	32.9	225	138	4	18	232	21	242	1.19e-27	106
662	Lactobacillus	gasseri	JSCZD2L1	Scaffold1_386479 385766	ALD	237	245	32.6	236	145	5	10	235	14	245	1.76e-26	103
663	Lactobacillus	gasseri	JSCZD2L1	Scaffold4_26041 27480	amiE	479	444	34.3	423	255	9	59	465	14	429	1.18e-58	200
664	Lactobacillus	gasseri	JSCZD2L1	Scaffold1_200377 199193	ArAT	394	394	60.5	392	155	0	1	392	1	392	3.63e-173	489
665	Lactobacillus	gasseri	JSCZD2L1	Scaffold2_15649 14462	fldA	395	382	35.7	336	191	8	23	348	6	326	3.71e-44	158
666	Lactobacillus	gasseri	JSCZD2L1	Scaffold2_143398 144756	fldA	452	400	31.1	424	251	11	15	432	12	400	4.63e-49	173
667	Lactobacillus	gasseri	JSCZD2L1	Scaffold5_158164 157151	fldH	337	339	41.5	311	180	2	3	313	2	310	1.6e-73	223
668	Lactobacillus	gasseri	JSCZD2L1	Scaffold1_183155 184081	LDH	308	308	100	308	0	0	1	308	1	308	1.3e-218	597
669	Lactobacillus	gasseri	JSCZD2L1	Scaffold2_121309 122280	LDH	323	323	100	323	0	0	1	323	1	323	4.12e-234	637
670	Lactobacillus	gasseri	JSCZD2L1	Scaffold18_3179 4087	LDH	302	305	51.3	300	140	2	1	295	1	299	2.05e-95	285
671	Lactobacillus	gasseri	JSSZ15	Scaffold3_4704 6077	ALD	457	458	53.1	450	210	1	4	452	3	452	7.64e-173	493
672	Lactobacillus	gasseri	JSSZ15	Scaffold1_358332 357292	ALD	346	378	35.5	375	197	12	1	337	1	368	4.34e-48	167
673	Lactobacillus	gasseri	JSSZ15	Scaffold4_140456 141169	ALD	237	245	32.9	225	138	4	18	232	21	242	1.19e-27	106
674	Lactobacillus	gasseri	JSSZ15	Scaffold1_303391 302678	ALD	237	245	32.6	236	145	5	10	235	14	245	1.76e-26	103
675	Lactobacillus	gasseri	JSSZ15	Scaffold4_177658 176219	amiE	479	517	34	420	252	8	63	465	88	499	1.12e-58	202
676	Lactobacillus	gasseri	JSSZ15	Scaffold1_157089 155905	ArAT	394	394	60.5	392	155	0	1	392	1	392	3.63e-173	489
677	Lactobacillus	gasseri	JSSZ15	Scaffold2_347638 348825	fldA	395	382	35.7	336	191	8	23	348	6	326	3.71e-44	158
678	Lactobacillus	gasseri	JSSZ15	Scaffold2_219685 218327	fldA	452	400	31.1	424	251	11	15	432	12	400	4.63e-49	173
679	Lactobacillus	gasseri	JSSZ15	Scaffold5_2711 3724	fldH	337	339	41.5	311	180	2	3	313	2	310	1.6e-73	223
680	Lactobacillus	gasseri	JSSZ15	Scaffold1_139867 140793	LDH	308	308	100	308	0	0	1	308	1	308	1.3e-218	597
681	Lactobacillus	gasseri	JSSZ15	Scaffold2_241774 240803	LDH	323	323	99.7	323	1	0	1	323	1	323	4.12e-234	637
682	Lactobacillus	gasseri	JSSZ15	Scaffold4_204828 203920	LDH	302	305	51	300	141	2	1	295	1	299	2.34e-94	282
683	Lactobacillus	gasseri	JSWX33L2	Scaffold14_40826 39453	ALD	457	458	52.9	450	211	1	4	452	3	452	7.64e-173	493
684	Lactobacillus	gasseri	JSWX33L2	Scaffold1_281535 282578	ALD	347	378	35.2	369	193	13	14	344	14	374	2.02e-44	157
685	Lactobacillus	gasseri	JSWX33L2	Scaffold2_131595 130855	ALD	246	245	33.1	236	144	6	19	244	14	245	6.09e-26	102
686	Lactobacillus	gasseri	JSWX33L2	Scaffold6_49723 48992	ALD	243	245	32.9	225	138	4	24	238	21	242	1.39e-27	106
687	Lactobacillus	gasseri	JSWX33L2	Scaffold6_27934 29373	amiE	479	517	34	420	252	8	63	465	88	499	1.12e-58	202
688	Lactobacillus	gasseri	JSWX33L2	Scaffold13_44475 45659	ArAT	394	394	60.7	392	154	0	1	392	1	392	7.3e-173	488
689	Lactobacillus	gasseri	JSWX33L2	Scaffold4_17178 15991	fldA	395	385	36.7	341	213	2	23	361	6	345	5.16e-66	215
690	Lactobacillus	gasseri	JSWX33L2	Scaffold32_5291 3933	fldA	452	400	31.6	424	249	11	15	432	12	400	1.22e-49	174
691	Lactobacillus	gasseri	JSWX33L2	Scaffold22_17596 16583	fldH	337	339	41.5	311	180	2	3	313	2	310	1.6e-73	223
692	Lactobacillus	gasseri	JSWX33L2	Scaffold3_164026 164952	LDH	308	308	100	308	0	0	1	308	1	308	1.85e-218	597
693	Lactobacillus	gasseri	JSWX33L2	Scaffold4_127588 128559	LDH	323	323	99.7	323	1	0	1	323	1	323	1.68e-233	636
694	Lactobacillus	gasseri	JSWX33L2	Scaffold6_3488 4396	LDH	302	305	51.7	300	139	2	1	295	1	299	2.2e-97	290
695	Lactobacillus	gasseri	NMGHHHT1L2	Scaffold14_4703 6076	ALD	457	458	53.1	450	210	1	4	452	3	452	7.64e-173	493
696	Lactobacillus	gasseri	NMGHHHT1L2	Scaffold15_31045 30332	ALD	237	245	32.9	225	138	4	18	232	21	242	1.19e-27	106
697	Lactobacillus	gasseri	NMGHHHT1L2	Scaffold12_63685 62972	ALD	237	245	32.6	236	145	5	10	235	14	245	1.76e-26	103
698	Lactobacillus	gasseri	NMGHHHT1L2	Scaffold19_4978 3539	amiE	479	515	34	444	262	12	39	465	70	499	1.5e-58	202
699	Lactobacillus	gasseri	NMGHHHT1L2	Scaffold10_52416 53600	ArAT	394	394	60.7	392	154	0	1	392	1	392	7.3e-173	488
700	Lactobacillus	gasseri	NMGHHHT1L2	Scaffold29_15384 14197	fldA	395	382	35.7	336	191	8	23	348	6	326	3.71e-44	158
701	Lactobacillus	gasseri	NMGHHHT1L2	Scaffold8_97622 96264	fldA	452	400	31.1	424	251	11	15	432	12	400	4.63e-49	173
702	Lactobacillus	gasseri	NMGHHHT1L2	Scaffold6_53538 52525	fldH	337	339	41.5	311	180	2	3	313	2	310	1.6e-73	223
703	Lactobacillus	gasseri	NMGHHHT1L2	Scaffold1_69994 70965	LDH	323	323	100	323	0	0	1	323	1	323	4.12e-234	637
704	Lactobacillus	gasseri	NMGHHHT1L2	Scaffold10_69637 68711	LDH	308	308	100	308	0	0	1	308	1	308	1.3e-218	597
705	Lactobacillus	gasseri	NMGHHHT1L2	Scaffold19_32121 31213	LDH	302	305	51.7	300	139	2	1	295	1	299	2.2e-97	290
706	Lactobacillus	gasseri	ZJHZD1M5	Scaffold9_4908 5903	ALD	331	458	54.7	331	150	0	1	331	70	400	6.51e-128	374
707	Lactobacillus	gasseri	ZJHZD1M5	Scaffold4_171002 171715	ALD	237	245	32.9	225	138	4	18	232	21	242	1.19e-27	106
708	Lactobacillus	gasseri	ZJHZD1M5	Scaffold3_197493 198206	ALD	237	245	32.6	236	145	5	10	235	14	245	2.34e-27	105
709	Lactobacillus	gasseri	ZJHZD1M5	Scaffold4_182448 181009	amiE	479	514	34	423	256	9	59	465	84	499	1.47e-58	202
710	Lactobacillus	gasseri	ZJHZD1M5	Scaffold2_130431 131615	ArAT	394	394	60.7	392	154	0	1	392	1	392	8.95e-174	491
711	Lactobacillus	gasseri	ZJHZD1M5	Scaffold1_13655 12468	fldA	395	385	36.4	341	214	2	23	361	6	345	3.67e-66	216
712	Lactobacillus	gasseri	ZJHZD1M5	Scaffold1_139651 141009	fldA	452	400	31.1	424	251	11	15	432	12	400	6.46e-49	172
713	Lactobacillus	gasseri	ZJHZD1M5	Scaffold13_11498 12511	fldH	337	339	41.5	311	180	2	3	313	2	310	1.6e-73	223
714	Lactobacillus	gasseri	ZJHZD1M5	Scaffold1_116064 117035	LDH	323	323	100	323	0	0	1	323	1	323	4.12e-234	637
715	Lactobacillus	gasseri	ZJHZD1M5	Scaffold2_147652 146726	LDH	308	308	99.7	308	1	0	1	308	1	308	1.52e-217	594
716	Lactobacillus	gasseri	ZJHZD1M5	Scaffold4_209539 208631	LDH	302	305	51.7	300	139	2	1	295	1	299	1.78e-96	287
717	Lactobacillus	helveticus	D4A98	Scaffold25:4953:6335:+	ALD	460	458	56	450	197	1	4	452	3	452	2.78e-176	502
718	Lactobacillus	helveticus	D4A98	Scaffold11:25483:26187:+	ALD	234	245	32.5	231	146	3	8	228	12	242	2.48e-30	113
719	Lactobacillus	helveticus	D4A98	Scaffold11:29370:30809:-	amiE	479	517	34.6	445	258	13	39	465	70	499	7.8e-60	205
720	Lactobacillus	helveticus	D4A98	Scaffold2:66876:68051:+	ArAT	391	391	81.9	387	70	0	1	387	1	387	4.52e-231	635
721	Lactobacillus	helveticus	D4A98	Scaffold43:6897:8081:+	ArAT	394	394	60.6	391	154	0	1	391	1	391	1.7e-171	485
722	Lactobacillus	helveticus	D4A98	Scaffold5:38416:39261:-	fldA	281	227	33.8	201	129	3	9	207	4	202	2.36e-27	106
723	Lactobacillus	helveticus	D4A98	Scaffold5:37390:38049:-	fldA	219	227	30.6	180	122	2	39	215	4	183	7.48e-20	85.1
724	Lactobacillus	helveticus	D4A98	Scaffold100:1389:2393:+	fldH	334	334	52.3	329	157	0	2	330	4	332	1.1e-122	348
725	Lactobacillus	helveticus	D4A98	Scaffold14:27271:28284:-	fldH	337	331	40.8	311	177	4	3	310	2	308	1.59e-71	218
726	Lactobacillus	helveticus	D4A98	Scaffold27:13673:14575:-	fldH	300	328	33.2	253	155	6	2	248	18	262	1.71e-29	107
727	Lactobacillus	helveticus	D4A98	Scaffold20:8905:9876:-	LDH	323	323	100	323	0	0	1	323	1	323	2.48e-235	640
728	Lactobacillus	helveticus	D4A98	Scaffold9:28134:29060:+	LDH	308	308	100	308	0	0	1	308	1	308	1.07e-217	595
729	Lactobacillus	helveticus	D4A98	Scaffold31:15941:16855:-	LDH	304	305	50.8	299	143	1	1	295	1	299	1.27e-99	295
730	Lactobacillus	helveticus	D4A98	Scaffold27:5173:6378:-	TMO	401	394	44.7	403	212	5	1	401	1	394	2.9e-106	319
731	Lactobacillus	helveticus	D7S160	Scaffold25:4993:6375:+	ALD	460	458	56	450	197	1	4	452	3	452	2.78e-176	502
732	Lactobacillus	helveticus	D7S160	Scaffold22:7565:8269:+	ALD	234	245	32.5	231	146	3	8	228	12	242	2.48e-30	113
733	Lactobacillus	helveticus	D7S160	Scaffold22:11452:12891:-	amiE	479	517	34.6	445	258	13	39	465	70	499	7.8e-60	205
734	Lactobacillus	helveticus	D7S160	Scaffold2:71561:72736:+	ArAT	391	391	81.9	387	70	0	1	387	1	387	4.52e-231	635
735	Lactobacillus	helveticus	D7S160	Scaffold41:8795:9979:-	ArAT	394	394	60.6	391	154	0	1	391	1	391	1.39e-170	483
736	Lactobacillus	helveticus	D7S160	Scaffold4:47888:48733:+	fldA	281	227	33.8	201	129	3	9	207	4	202	2.36e-27	106
737	Lactobacillus	helveticus	D7S160	Scaffold4:49100:49759:+	fldA	219	227	30.6	180	122	2	39	215	4	183	7.48e-20	85.1
738	Lactobacillus	helveticus	D7S160	Scaffold80:3600:4604:+	fldH	334	334	52.3	329	157	0	2	330	4	332	1.1e-122	348
739	Lactobacillus	helveticus	D7S160	Scaffold58:8677:9690:+	fldH	337	331	40.8	311	177	4	3	310	2	308	1.59e-71	218
740	Lactobacillus	helveticus	D7S160	Scaffold10:23410:24369:-	fldH	319	328	33.9	257	160	6	13	267	14	262	1.35e-30	110
741	Lactobacillus	helveticus	D7S160	Scaffold61:5418:6320:-	fldH	300	332	32.9	249	157	6	2	248	26	266	2.57e-30	109
742	Lactobacillus	helveticus	D7S160	Scaffold11:22175:23101:-	LDH	308	308	100	308	0	0	1	308	1	308	1.07e-217	595
743	Lactobacillus	helveticus	D7S160	Scaffold18:24306:25277:+	LDH	323	323	100	323	0	0	1	323	1	323	2.48e-235	640
744	Lactobacillus	helveticus	D7S160	Scaffold33:15940:16854:-	LDH	304	305	50.8	299	143	1	1	295	1	299	1.27e-99	295
745	Lactobacillus	helveticus	D7S160	Scaffold65:5173:6378:-	TMO	401	394	44.7	403	212	5	1	401	1	394	2.9e-106	319
746	Lactobacillus	helveticus	DSCAB10M13	Scaffold25:4993:6375:+	ALD	460	458	56	450	197	1	4	452	3	452	2.78e-176	502
747	Lactobacillus	helveticus	DSCAB10M13	Scaffold23:7564:8268:+	ALD	234	245	32.5	231	146	3	8	228	12	242	2.48e-30	113
748	Lactobacillus	helveticus	DSCAB10M13	Scaffold23:11451:12890:-	amiE	479	517	34.6	445	258	13	39	465	70	499	7.8e-60	205
749	Lactobacillus	helveticus	DSCAB10M13	Scaffold3:15986:17161:-	ArAT	391	391	81.9	387	70	0	1	387	1	387	4.52e-231	635
750	Lactobacillus	helveticus	DSCAB10M13	Scaffold42:8815:9999:-	ArAT	394	394	60.6	391	154	0	1	391	1	391	1.39e-170	483
751	Lactobacillus	helveticus	DSCAB10M13	Scaffold4:47888:48733:+	fldA	281	227	33.8	201	129	3	9	207	4	202	2.36e-27	106
752	Lactobacillus	helveticus	DSCAB10M13	Scaffold4:49100:49759:+	fldA	219	227	30.6	180	122	2	39	215	4	183	7.48e-20	85.1
753	Lactobacillus	helveticus	DSCAB10M13	Scaffold82:829:1833:-	fldH	334	334	52.3	329	157	0	2	330	4	332	1.1e-122	348
754	Lactobacillus	helveticus	DSCAB10M13	Scaffold58:674:1687:-	fldH	337	331	40.8	311	177	4	3	310	2	308	1.59e-71	218
755	Lactobacillus	helveticus	DSCAB10M13	Scaffold9:23393:24352:+	fldH	319	328	33.9	257	160	6	13	267	14	262	1.35e-30	110
756	Lactobacillus	helveticus	DSCAB10M13	Scaffold62:2358:3260:+	fldH	300	332	32.9	249	157	6	2	248	26	266	2.57e-30	109
757	Lactobacillus	helveticus	DSCAB10M13	Scaffold10:22175:23101:-	LDH	308	308	100	308	0	0	1	308	1	308	1.07e-217	595
758	Lactobacillus	helveticus	DSCAB10M13	Scaffold19:8101:9072:-	LDH	323	323	100	323	0	0	1	323	1	323	2.48e-235	640
759	Lactobacillus	helveticus	DSCAB10M13	Scaffold35:8054:8968:+	LDH	304	305	50.8	299	143	1	1	295	1	299	1.27e-99	295
760	Lactobacillus	helveticus	DSCAB10M13	Scaffold64:5173:6378:-	TMO	401	394	44.7	403	212	5	1	401	1	394	2.9e-106	319
761	Lactobacillus	helveticus	DSCAB11L3	Scaffold25:4953:6335:+	ALD	460	458	56	450	197	1	4	452	3	452	1.38e-176	503
762	Lactobacillus	helveticus	DSCAB11L3	Scaffold30:7564:8268:+	ALD	234	245	32.5	231	146	3	8	228	12	242	2.48e-30	113
763	Lactobacillus	helveticus	DSCAB11L3	Scaffold30:11451:12890:-	amiE	479	517	34.6	445	258	13	39	465	70	499	7.8e-60	205
764	Lactobacillus	helveticus	DSCAB11L3	Scaffold1:57465:58640:+	ArAT	391	391	81.9	387	70	0	1	387	1	387	4.52e-231	635
765	Lactobacillus	helveticus	DSCAB11L3	Scaffold45:8867:10051:-	ArAT	394	394	60.4	391	155	0	1	391	1	391	6.89e-171	483
766	Lactobacillus	helveticus	DSCAB11L3	Scaffold6:4970:5815:-	fldA	281	227	33.8	201	129	3	9	207	4	202	2.36e-27	106
767	Lactobacillus	helveticus	DSCAB11L3	Scaffold6:3944:4603:-	fldA	219	227	30.6	180	122	2	39	215	4	183	7.48e-20	85.1
768	Lactobacillus	helveticus	DSCAB11L3	Scaffold86:628:1632:-	fldH	334	334	52.3	329	157	0	2	330	4	332	1.1e-122	348
769	Lactobacillus	helveticus	DSCAB11L3	Scaffold15:8675:9688:+	fldH	337	331	40.8	311	177	4	3	310	2	308	1.59e-71	218
770	Lactobacillus	helveticus	DSCAB11L3	Scaffold67:1329:2231:+	fldH	300	328	33.2	253	155	6	2	248	18	262	1.71e-29	107
771	Lactobacillus	helveticus	DSCAB11L3	Scaffold13:26183:27109:+	LDH	308	308	100	308	0	0	1	308	1	308	1.07e-217	595
772	Lactobacillus	helveticus	DSCAB11L3	Scaffold31:1020:1991:-	LDH	323	323	100	323	0	0	1	323	1	323	2.48e-235	640
773	Lactobacillus	helveticus	DSCAB11L3	Scaffold34:15940:16854:-	LDH	304	305	50.8	299	143	1	1	295	1	299	1.27e-99	295
774	Lactobacillus	helveticus	DSCAB11L3	Scaffold92:1834:3039:+	TMO	401	394	44.7	403	212	5	1	401	1	394	1.16e-105	318
775	Lactobacillus	helveticus	DSCAB13M2	Scaffold11:33742:35124:-	ALD	460	458	56	450	197	1	4	452	3	452	2.78e-176	502
776	Lactobacillus	helveticus	DSCAB13M2	Scaffold25:10701:11405:+	ALD	234	245	32.5	231	146	3	8	228	12	242	2.48e-30	113
777	Lactobacillus	helveticus	DSCAB13M2	Scaffold25:14588:16027:-	amiE	479	517	34.6	445	258	13	39	465	70	499	7.8e-60	205
778	Lactobacillus	helveticus	DSCAB13M2	Scaffold3:70775:71950:+	ArAT	391	391	81.9	387	70	0	1	387	1	387	4.52e-231	635
779	Lactobacillus	helveticus	DSCAB13M2	Scaffold41:6896:8080:+	ArAT	394	394	60.6	391	154	0	1	391	1	391	1.7e-171	485
780	Lactobacillus	helveticus	DSCAB13M2	Scaffold4:47847:48692:+	fldA	281	227	33.8	201	129	3	9	207	4	202	2.36e-27	106
781	Lactobacillus	helveticus	DSCAB13M2	Scaffold4:49059:49718:+	fldA	219	227	30.6	180	122	2	39	215	4	183	7.48e-20	85.1
782	Lactobacillus	helveticus	DSCAB13M2	Scaffold16:8677:9690:+	fldH	337	331	40.8	311	177	4	3	310	2	308	1.59e-71	218
783	Lactobacillus	helveticus	DSCAB13M2	Scaffold21:24307:25278:+	LDH	323	323	100	323	0	0	1	323	1	323	2.48e-235	640
784	Lactobacillus	helveticus	DSCAB13M2	Scaffold7:22176:23102:-	LDH	308	308	100	308	0	0	1	308	1	308	1.07e-217	595
785	Lactobacillus	helveticus	DSCAB13M2	Scaffold27:12223:13137:+	LDH	304	305	50.8	299	143	1	1	295	1	299	1.27e-99	295
786	Lactobacillus	helveticus	DSCAB13M2	Scaffold36:8936:10141:+	TMO	401	394	44.7	403	212	5	1	401	1	394	2.9e-106	319
787	Lactobacillus	helveticus	DSCAB4M1	Scaffold15:4953:6335:+	ALD	460	458	56	450	197	1	4	452	3	452	2.78e-176	502
788	Lactobacillus	helveticus	DSCAB4M1	Scaffold11:24838:25542:+	ALD	234	245	32.5	231	146	3	8	228	12	242	2.48e-30	113
789	Lactobacillus	helveticus	DSCAB4M1	Scaffold11:28725:30164:-	amiE	479	517	34.6	445	258	13	39	465	70	499	7.8e-60	205
790	Lactobacillus	helveticus	DSCAB4M1	Scaffold3:66881:68056:+	ArAT	391	391	81.9	387	70	0	1	387	1	387	4.52e-231	635
791	Lactobacillus	helveticus	DSCAB4M1	Scaffold38:8867:10051:-	ArAT	394	394	60.6	391	154	0	1	391	1	391	1.7e-171	485
792	Lactobacillus	helveticus	DSCAB4M1	Scaffold4:38387:39232:-	fldA	281	227	33.8	201	129	3	9	207	4	202	2.36e-27	106
793	Lactobacillus	helveticus	DSCAB4M1	Scaffold4:37361:38020:-	fldA	219	227	30.6	180	122	2	39	215	4	183	7.48e-20	85.1
794	Lactobacillus	helveticus	DSCAB4M1	Scaffold15:31086:32090:-	fldH	334	334	52.3	329	157	0	2	330	4	332	1.1e-122	348
795	Lactobacillus	helveticus	DSCAB4M1	Scaffold60:8647:9660:+	fldH	337	331	40.8	311	177	4	3	310	2	308	1.59e-71	218
796	Lactobacillus	helveticus	DSCAB4M1	Scaffold39:1823:2725:+	fldH	300	328	33.2	253	155	6	2	248	18	262	1.71e-29	107
797	Lactobacillus	helveticus	DSCAB4M1	Scaffold6:26189:27115:+	LDH	308	308	100	308	0	0	1	308	1	308	1.07e-217	595
798	Lactobacillus	helveticus	DSCAB4M1	Scaffold31:8113:9084:-	LDH	323	323	100	323	0	0	1	323	1	323	2.48e-235	640
799	Lactobacillus	helveticus	DSCAB4M1	Scaffold29:15940:16854:-	LDH	304	305	50.8	299	143	1	1	295	1	299	1.27e-99	295
800	Lactobacillus	helveticus	DSCAB4M1	Scaffold39:10020:11276:+	TMO	418	394	43.1	420	211	7	1	418	1	394	9.57e-101	306
801	Lactobacillus	helveticus	DSCAB7M1	Scaffold25:23461:24843:-	ALD	460	458	56	450	197	1	4	452	3	452	2.78e-176	502
802	Lactobacillus	helveticus	DSCAB7M1	Scaffold12:18154:18858:-	ALD	234	245	32.5	231	146	3	8	228	12	242	2.48e-30	113
803	Lactobacillus	helveticus	DSCAB7M1	Scaffold12:13532:14971:+	amiE	479	517	34.6	445	258	13	39	465	70	499	7.8e-60	205
804	Lactobacillus	helveticus	DSCAB7M1	Scaffold2:66876:68051:+	ArAT	391	391	81.9	387	70	0	1	387	1	387	4.52e-231	635
805	Lactobacillus	helveticus	DSCAB7M1	Scaffold40:8832:10016:-	ArAT	394	394	60.6	391	154	0	1	391	1	391	1.7e-171	485
806	Lactobacillus	helveticus	DSCAB7M1	Scaffold5:38416:39261:-	fldA	281	227	33.8	201	129	3	9	207	4	202	2.36e-27	106
807	Lactobacillus	helveticus	DSCAB7M1	Scaffold5:37390:38049:-	fldA	219	227	30.6	180	122	2	39	215	4	183	7.48e-20	85.1
808	Lactobacillus	helveticus	DSCAB7M1	Scaffold104:954:1958:+	fldH	334	334	52.3	329	157	0	2	330	4	332	1.1e-122	348
809	Lactobacillus	helveticus	DSCAB7M1	Scaffold14:27271:28284:-	fldH	337	331	40.8	311	177	4	3	310	2	308	1.59e-71	218
810	Lactobacillus	helveticus	DSCAB7M1	Scaffold42:13673:14575:-	fldH	300	328	33.2	253	155	6	2	248	18	262	1.71e-29	107
811	Lactobacillus	helveticus	DSCAB7M1	Scaffold20:7811:8782:-	LDH	323	323	100	323	0	0	1	323	1	323	2.48e-235	640
812	Lactobacillus	helveticus	DSCAB7M1	Scaffold9:22175:23101:-	LDH	308	308	100	308	0	0	1	308	1	308	1.07e-217	595
813	Lactobacillus	helveticus	DSCAB7M1	Scaffold31:7678:8592:+	LDH	304	305	50.8	299	143	1	1	295	1	299	1.27e-99	295
814	Lactobacillus	helveticus	DSCAB7M1	Scaffold42:5173:6378:-	TMO	401	394	44.7	403	212	5	1	401	1	394	2.9e-106	319
815	Lactobacillus	helveticus	DSCAB9M6	Scaffold23:23461:24843:-	ALD	460	458	56	450	197	1	4	452	3	452	2.78e-176	502
816	Lactobacillus	helveticus	DSCAB9M6	Scaffold12:21932:22636:+	ALD	234	245	32.5	231	146	3	8	228	12	242	2.48e-30	113
817	Lactobacillus	helveticus	DSCAB9M6	Scaffold12:25819:27258:-	amiE	479	517	34.6	445	258	13	39	465	70	499	7.8e-60	205
818	Lactobacillus	helveticus	DSCAB9M6	Scaffold3:11643:12818:-	ArAT	391	391	81.9	387	70	0	1	387	1	387	4.52e-231	635
819	Lactobacillus	helveticus	DSCAB9M6	Scaffold42:8867:10051:-	ArAT	394	394	60.6	391	154	0	1	391	1	391	1.7e-171	485
820	Lactobacillus	helveticus	DSCAB9M6	Scaffold2:47775:48620:+	fldA	281	227	33.8	201	129	3	9	207	4	202	2.36e-27	106
821	Lactobacillus	helveticus	DSCAB9M6	Scaffold2:48987:49646:+	fldA	219	227	30.6	180	122	2	39	215	4	183	7.48e-20	85.1
822	Lactobacillus	helveticus	DSCAB9M6	Scaffold95:829:1833:-	fldH	334	334	52.3	329	157	0	2	330	4	332	1.1e-122	348
823	Lactobacillus	helveticus	DSCAB9M6	Scaffold70:8576:9589:+	fldH	337	331	40.8	311	177	4	3	310	2	308	1.59e-71	218
824	Lactobacillus	helveticus	DSCAB9M6	Scaffold33:9360:10262:-	fldH	300	328	33.2	253	155	6	2	248	18	262	1.71e-29	107
825	Lactobacillus	helveticus	DSCAB9M6	Scaffold20:24307:25278:+	LDH	323	323	100	323	0	0	1	323	1	323	2.48e-235	640
826	Lactobacillus	helveticus	DSCAB9M6	Scaffold9:11752:12678:-	LDH	308	308	100	308	0	0	1	308	1	308	1.07e-217	595
827	Lactobacillus	helveticus	DSCAB9M6	Scaffold31:7858:8772:+	LDH	304	305	50.8	299	143	1	1	295	1	299	1.27e-99	295
828	Lactobacillus	helveticus	DSCAB9M6	Scaffold33:860:2065:-	TMO	401	394	44.7	403	212	5	1	401	1	394	2.9e-106	319
829	Lactobacillus	helveticus	DYNDL451	Scaffold16:23582:24964:-	ALD	460	458	55.8	450	198	1	4	452	3	452	3.94e-176	502
830	Lactobacillus	helveticus	DYNDL451	Scaffold12:13129:13833:+	ALD	234	245	32.5	231	146	3	8	228	12	242	3.48e-30	113
831	Lactobacillus	helveticus	DYNDL451	Scaffold12:17016:18455:-	amiE	479	517	34.6	445	258	13	39	465	70	499	7.8e-60	205
832	Lactobacillus	helveticus	DYNDL451	Scaffold2:56284:57450:+	ArAT	388	391	81.4	388	72	0	1	388	1	388	2.32e-230	634
833	Lactobacillus	helveticus	DYNDL451	Scaffold62:201:1385:+	ArAT	394	394	60.9	391	153	0	1	391	1	391	2.41e-171	484
834	Lactobacillus	helveticus	DYNDL451	Scaffold12:5845:7023:+	ArAT	392	380	34.2	380	246	2	6	385	5	380	3.12e-69	223
835	Lactobacillus	helveticus	DYNDL451	Scaffold49:674:1864:-	fldA	396	400	34.5	351	225	3	22	368	9	358	2.36e-60	201
836	Lactobacillus	helveticus	DYNDL451	Scaffold45:8171:9184:+	fldH	337	331	41.2	311	176	4	3	310	2	308	2.83e-72	220
837	Lactobacillus	helveticus	DYNDL451	Scaffold93:2884:4050:-	fldH	388	302	30.4	313	163	9	24	301	7	299	4.94e-24	93.2
838	Lactobacillus	helveticus	DYNDL451	Scaffold51:9900:10871:+	LDH	323	323	100	323	0	0	1	323	1	323	7.12e-235	639
839	Lactobacillus	helveticus	DYNDL451	Scaffold59:4184:5110:+	LDH	308	308	100	308	0	0	1	308	1	308	3.73e-218	596
840	Lactobacillus	helveticus	DYNDL451	Scaffold32:19648:20562:+	LDH	304	305	51.5	299	141	1	1	295	1	299	1.56e-100	298
841	Limosilactobacillus	mucosae	FGSYC15L3	Scaffold4_99933 100655	ALD	240	245	31.3	224	143	4	19	233	21	242	2.53e-27	105
842	Limosilactobacillus	mucosae	FGSYC15L3	Scaffold2_180903 181943	ALD	346	378	30.3	373	218	9	1	337	1	367	2.43e-38	141
843	Limosilactobacillus	mucosae	FGSYC15L3	Scaffold8_113337 113954	amiE	205	257	38.5	192	116	2	6	196	15	205	5.81e-37	130
844	Limosilactobacillus	mucosae	FGSYC15L3	Scaffold3_30897 29425	amiE	490	519	35.2	483	268	13	15	486	57	505	3.67e-62	212
845	Limosilactobacillus	mucosae	FGSYC15L3	Scaffold2_243112 244305	ArAT	397	397	72.2	388	108	0	4	391	6	393	1.46e-209	582
846	Limosilactobacillus	mucosae	FGSYC15L3	Scaffold2_140028 141227	ArAT	399	391	61.8	390	146	2	3	392	1	387	5.28e-171	484
847	Limosilactobacillus	mucosae	FGSYC15L3	Scaffold9_1726 650	ArAT	358	368	49.4	358	177	3	1	356	2	357	1.42e-107	320
848	Limosilactobacillus	mucosae	FGSYC15L3	Scaffold5_80546 81733	ArAT	395	395	47.3	391	203	3	1	390	1	389	2.01e-131	383
849	Limosilactobacillus	mucosae	FGSYC15L3	Scaffold4_169883 171067	ArAT	394	393	44.5	380	210	1	10	388	9	388	3.13e-106	319
850	Limosilactobacillus	mucosae	FGSYC15L3	Scaffold2_251883 253061	ArAT	392	380	34.7	380	244	2	6	385	5	380	3.27e-72	231
851	Limosilactobacillus	mucosae	FGSYC15L3	Scaffold1_69535 68414	ArAT	373	382	30.3	297	193	9	79	366	78	369	3.05e-20	92
852	Limosilactobacillus	mucosae	FGSYC15L3	Scaffold2_76648 77988	fldA	446	400	31.4	424	250	10	12	429	12	400	1.77e-53	184
853	Limosilactobacillus	mucosae	FGSYC15L3	Scaffold8_4726 3740	fldH	328	329	42.5	325	173	4	1	319	5	321	6.88e-82	244
854	Limosilactobacillus	mucosae	FGSYC15L3	Scaffold2_47276 48274	fldH	332	330	40.4	312	184	2	1	312	1	310	2.34e-72	220
855	Limosilactobacillus	mucosae	FGSYC15L3	Scaffold2_46079 47077	fldH	332	330	38.5	314	191	2	1	314	1	312	3.09e-63	196
856	Limosilactobacillus	mucosae	FGSYC15L3	Scaffold8_21255 20341	fldH	304	339	30.9	246	148	7	55	282	69	310	1.44e-26	99.4
857	Limosilactobacillus	mucosae	FGSYC15L3	Scaffold3_19749 18745	fldH	334	347	30.5	266	165	8	71	326	74	329	7.57e-16	69.3
858	Limosilactobacillus	mucosae	FGSYC15L3	Scaffold1_239865 240866	fldH	333	331	30.4	289	174	8	38	309	31	309	3.5e-29	107
859	Limosilactobacillus	mucosae	FGSYC15L3	Scaffold2_101737 103632	IPD	631	579	30.1	532	361	5	8	533	4	530	1.13e-78	261
860	Limosilactobacillus	mucosae	FGSYC15L3	Scaffold2_104704 103745	LDH	319	319	100	319	0	0	1	319	1	319	5.51e-221	604
861	Limosilactobacillus	mucosae	FGSYC15L3	Scaffold3_131071 130151	LDH	306	306	99.7	306	1	0	1	306	1	306	2.93e-214	586
862	Limosilactobacillus	mucosae	FGSYC15L3	Scaffold8_30395 31375	LDH	326	326	99.7	326	1	0	1	326	1	326	4.39e-226	617
863	Limosilactobacillus	mucosae	FGSYC15L3	Scaffold5_109892 108978	LDH	304	302	61.2	291	111	1	2	292	11	299	6.16e-124	357
864	Limosilactobacillus	mucosae	FGSYC15L3	Scaffold12_43633 44577	LDH	314	302	50.8	303	145	2	1	303	1	299	4.69e-109	320
865	Limosilactobacillus	mucosae	FGSYC15L3	Scaffold14_24429 23503	LDH	308	301	37.5	296	181	2	2	296	3	295	1.98e-57	187
866	Limosilactobacillus	mucosae	FGSYC15L3	Scaffold8_32630 33607	PPD	325	328	45.5	319	173	1	1	319	1	318	1.38e-86	264
867	Limosilactobacillus	mucosae	FGSYC15L3	Scaffold8_31545 32627	PPD	360	368	34.5	310	202	1	41	350	45	353	5.41e-52	177
868	Limosilactobacillus	mucosae	FGSYC16M1	Scaffold3_14714 16162	ALD	482	468	59.3	472	188	3	11	482	1	468	1.05e-191	543
869	Limosilactobacillus	mucosae	FGSYC16M1	Scaffold6_43975 44715	ALD	246	245	31.3	224	143	4	25	239	21	242	2.96e-27	105
870	Limosilactobacillus	mucosae	FGSYC16M1	Scaffold1_185091 186131	ALD	346	378	30.3	373	218	9	1	337	1	367	2.43e-38	141
871	Limosilactobacillus	mucosae	FGSYC16M1	Scaffold3_213752 215209	amiE	485	484	97.3	485	12	1	1	485	1	484	0	932
872	Limosilactobacillus	mucosae	FGSYC16M1	Scaffold5_17317 15845	amiE	490	519	35.2	483	268	13	15	486	57	505	3.67e-62	212
873	Limosilactobacillus	mucosae	FGSYC16M1	Scaffold1_247300 248493	ArAT	397	397	72.2	388	108	0	4	391	6	393	7.24e-210	582
874	Limosilactobacillus	mucosae	FGSYC16M1	Scaffold1_144226 145419	ArAT	397	391	61.8	390	146	2	1	390	1	387	4.89e-171	484
875	Limosilactobacillus	mucosae	FGSYC16M1	Scaffold9_86423 87499	ArAT	358	356	50	356	176	2	1	356	1	354	3.24e-116	342
876	Limosilactobacillus	mucosae	FGSYC16M1	Scaffold4_80780 81916	ArAT	378	395	47.1	374	195	3	1	373	18	389	2.48e-125	367
877	Limosilactobacillus	mucosae	FGSYC16M1	Scaffold6_113935 115119	ArAT	394	393	44.7	380	209	1	10	388	9	388	4.43e-106	318
878	Limosilactobacillus	mucosae	FGSYC16M1	Scaffold1_256073 257251	ArAT	392	380	34.5	380	245	2	6	385	5	380	2.56e-71	229
879	Limosilactobacillus	mucosae	FGSYC16M1	Scaffold1_75929 77269	fldA	446	400	30.9	424	252	10	12	429	12	400	1.93e-51	179
880	Limosilactobacillus	mucosae	FGSYC16M1	Scaffold3_85610 84624	fldH	328	329	41.8	325	175	4	1	319	5	321	6.21e-80	239
881	Limosilactobacillus	mucosae	FGSYC16M1	Scaffold1_46745 47752	fldH	335	330	40.4	312	184	2	4	315	1	310	1.45e-71	218
882	Limosilactobacillus	mucosae	FGSYC16M1	Scaffold1_45556 46554	fldH	332	330	39.5	314	188	2	1	314	1	312	5.73e-67	206
883	Limosilactobacillus	mucosae	FGSYC16M1	Scaffold20_4899 5855	fldH	318	334	35	286	160	4	53	316	52	333	1.33e-50	163
884	Limosilactobacillus	mucosae	FGSYC16M1	Scaffold3_102251 101313	fldH	312	339	31	245	149	7	63	290	69	310	6.39e-27	100
885	Limosilactobacillus	mucosae	FGSYC16M1	Scaffold5_3718 2714	fldH	334	311	30.6	245	138	8	59	298	66	283	2.95e-19	79
886	Limosilactobacillus	mucosae	FGSYC16M1	Scaffold2_229548 230549	fldH	333	331	30.4	289	174	8	38	309	31	309	3.5e-29	107
887	Limosilactobacillus	mucosae	FGSYC16M1	Scaffold1_105925 107811	IPD	628	579	30.1	532	361	5	5	530	4	530	1.48e-78	261
888	Limosilactobacillus	mucosae	FGSYC16M1	Scaffold1_108883 107924	LDH	319	319	100	319	0	0	1	319	1	319	5.51e-221	604
889	Limosilactobacillus	mucosae	FGSYC16M1	Scaffold3_111964 112944	LDH	326	326	99.4	326	2	0	1	326	1	326	3.09e-226	618
890	Limosilactobacillus	mucosae	FGSYC16M1	Scaffold5_117573 116665	LDH	302	306	99.3	302	2	0	1	302	5	306	2.29e-210	576
891	Limosilactobacillus	mucosae	FGSYC16M1	Scaffold4_110076 109162	LDH	304	302	61.2	291	111	1	2	292	11	299	6.16e-124	357
892	Limosilactobacillus	mucosae	FGSYC16M1	Scaffold12_43774 44658	LDH	294	302	50.9	283	135	2	1	283	21	299	2.44e-101	299
893	Limosilactobacillus	mucosae	FGSYC16M1	Scaffold15_15970 15044	LDH	308	301	37.8	296	180	2	2	296	3	295	1.11e-56	186
894	Limosilactobacillus	mucosae	FGSYC16M1	Scaffold3_114206 115168	PPD	320	328	45.5	314	170	1	1	314	6	318	1.06e-84	259
895	Limosilactobacillus	mucosae	FGSYC16M1	Scaffold3_113097 114188	PPD	363	368	34.5	310	202	1	44	353	45	353	5.88e-52	177
896	Limosilactobacillus	mucosae	FGSYC17L3	Scaffold5_16283 17731	ALD	482	468	59.3	472	188	3	11	482	1	468	2.11e-191	542
897	Limosilactobacillus	mucosae	FGSYC17L3	Scaffold1_157688 156948	ALD	246	245	30.7	231	149	4	18	239	14	242	2.96e-27	105
898	Limosilactobacillus	mucosae	FGSYC17L3	Scaffold4_9864 10904	ALD	346	378	30.7	375	212	11	1	335	1	367	1.3e-36	136
899	Limosilactobacillus	mucosae	FGSYC17L3	Scaffold15_25002 23560	amiE	480	484	100	480	0	0	1	480	5	484	0	952
900	Limosilactobacillus	mucosae	FGSYC17L3	Scaffold8_47555 49027	amiE	490	519	35.2	483	268	13	15	486	57	505	7.16e-62	211
901	Limosilactobacillus	mucosae	FGSYC17L3	Scaffold12_17142 15940	ArAT	400	397	72.2	388	108	0	7	394	6	393	2.33e-209	581
902	Limosilactobacillus	mucosae	FGSYC17L3	Scaffold3_77264 76065	ArAT	399	391	61.8	390	146	2	3	392	1	387	5.28e-171	484
903	Limosilactobacillus	mucosae	FGSYC17L3	Scaffold10_85872 86948	ArAT	358	356	49.7	356	177	2	1	356	1	354	5.27e-115	338
904	Limosilactobacillus	mucosae	FGSYC17L3	Scaffold4_91511 92698	ArAT	395	395	47.1	391	204	3	1	390	1	389	2.85e-131	383
905	Limosilactobacillus	mucosae	FGSYC17L3	Scaffold1_48380 47196	ArAT	394	390	44.2	373	206	2	18	389	17	388	8.34e-103	310
906	Limosilactobacillus	mucosae	FGSYC17L3	Scaffold12_8341 7163	ArAT	392	382	34.7	380	243	3	6	384	5	380	9.05e-76	240
907	Limosilactobacillus	mucosae	FGSYC17L3	Scaffold6_16653 15532	ArAT	373	389	30.1	299	191	10	80	365	89	382	4.41e-20	91.7
908	Limosilactobacillus	mucosae	FGSYC17L3	Scaffold3_153769 152429	fldA	446	400	30.7	424	253	10	12	429	12	400	7.36e-51	177
909	Limosilactobacillus	mucosae	FGSYC17L3	Scaffold5_60805 59819	fldH	328	329	42.5	325	173	4	1	319	5	321	3.44e-82	245
910	Limosilactobacillus	mucosae	FGSYC17L3	Scaffold3_182819 181821	fldH	332	339	40.5	326	190	3	1	325	1	323	1.92e-73	223
911	Limosilactobacillus	mucosae	FGSYC17L3	Scaffold3_184018 183020	fldH	332	330	40.1	314	186	2	1	314	1	312	7.26e-68	208
912	Limosilactobacillus	mucosae	FGSYC17L3	Scaffold2_93742 94698	fldH	318	334	35	286	160	4	53	316	52	333	1.33e-50	163
913	Limosilactobacillus	mucosae	FGSYC17L3	Scaffold8_100400 101347	fldH	315	334	34	244	141	7	68	300	70	304	5.07e-30	108
914	Limosilactobacillus	mucosae	FGSYC17L3	Scaffold5_77195 76281	fldH	304	339	30.9	246	148	7	55	282	69	310	5.46e-27	100
915	Limosilactobacillus	mucosae	FGSYC17L3	Scaffold2_13797 14798	fldH	333	331	30.4	289	174	8	38	309	31	309	3.5e-29	107
916	Limosilactobacillus	mucosae	FGSYC17L3	Scaffold3_112664 113554	LDH	296	319	100	296	0	0	1	296	24	319	3.63e-204	560
917	Limosilactobacillus	mucosae	FGSYC17L3	Scaffold5_86925 87911	LDH	328	328	100	328	0	0	1	328	1	328	1.31e-228	624
918	Limosilactobacillus	mucosae	FGSYC17L3	Scaffold2_180520 181428	LDH	302	306	100	302	0	0	1	302	5	306	3.4e-212	580
919	Limosilactobacillus	mucosae	FGSYC17L3	Scaffold4_120852 119938	LDH	304	302	61.2	291	111	1	2	292	11	299	6.16e-124	357
920	Limosilactobacillus	mucosae	FGSYC17L3	Scaffold2_84125 85009	LDH	294	302	50.9	283	135	2	1	283	21	299	1.6e-99	295
921	Limosilactobacillus	mucosae	FGSYC17L3	Scaffold16_12391 11465	LDH	308	301	38.2	296	179	2	2	296	3	295	2.51e-58	190
922	Limosilactobacillus	mucosae	FGSYC17L3	Scaffold5_89151 90128	PPD	325	328	45.1	319	174	1	1	319	1	318	3.93e-86	263
923	Limosilactobacillus	mucosae	FGSYC17L3	Scaffold5_88057 89148	PPD	363	368	34.5	310	202	1	44	353	45	353	5.88e-52	177
924	Limosilactobacillus	mucosae	FGSYC19L1	Scaffold4_68162 67497	ALD	221	245	30	223	145	4	1	214	22	242	8.69e-26	101
925	Limosilactobacillus	mucosae	FGSYC19L1	Scaffold3_171292 172332	ALD	346	378	30	373	219	9	1	337	1	367	4.72e-38	140
926	Limosilactobacillus	mucosae	FGSYC19L1	Scaffold13_11522 12979	amiE	485	485	97.5	482	12	0	1	482	1	482	0	933
927	Limosilactobacillus	mucosae	FGSYC19L1	Scaffold6_63972 65444	amiE	490	519	35.2	483	268	13	15	486	57	505	3.67e-62	212
928	Limosilactobacillus	mucosae	FGSYC19L1	Scaffold8_50180 51382	ArAT	400	397	72.2	388	108	0	7	394	6	393	2.33e-209	581
929	Limosilactobacillus	mucosae	FGSYC19L1	Scaffold3_130498 131697	ArAT	399	391	61.8	390	146	2	3	392	1	387	5.28e-171	484
930	Limosilactobacillus	mucosae	FGSYC19L1	Scaffold9_1749 673	ArAT	358	356	49.7	356	177	2	1	356	1	354	3.01e-114	337
931	Limosilactobacillus	mucosae	FGSYC19L1	Scaffold1_242942 241755	ArAT	395	395	47.3	391	203	3	1	390	1	389	2.01e-131	383
932	Limosilactobacillus	mucosae	FGSYC19L1	Scaffold11_54192 53008	ArAT	394	393	44.5	380	210	1	10	388	9	388	4.43e-106	318
933	Limosilactobacillus	mucosae	FGSYC19L1	Scaffold8_58960 60138	ArAT	392	382	34.7	380	243	3	6	384	5	380	9.05e-76	240
934	Limosilactobacillus	mucosae	FGSYC19L1	Scaffold3_48763 50103	fldA	446	401	30.7	433	249	8	12	429	5	401	5.59e-50	175
935	Limosilactobacillus	mucosae	FGSYC19L1	Scaffold5_4718 5704	fldH	328	329	42.5	325	173	4	1	319	5	321	6.88e-82	244
936	Limosilactobacillus	mucosae	FGSYC19L1	Scaffold3_19208 20206	fldH	332	330	40.1	312	185	2	1	312	1	310	9.31e-72	218
937	Limosilactobacillus	mucosae	FGSYC19L1	Scaffold3_18010 19008	fldH	332	330	39.8	314	187	2	1	314	1	312	1.02e-67	208
938	Limosilactobacillus	mucosae	FGSYC19L1	Scaffold23_16047 15034	fldH	337	331	31.2	260	150	8	52	295	47	293	1.43e-29	108
939	Limosilactobacillus	mucosae	FGSYC19L1	Scaffold15_11773 10835	fldH	312	339	31	245	149	7	63	290	69	310	6.39e-27	100
940	Limosilactobacillus	mucosae	FGSYC19L1	Scaffold2_159567 160568	fldH	333	331	30.4	289	174	8	38	309	31	309	3.5e-29	107
941	Limosilactobacillus	mucosae	FGSYC19L1	Scaffold3_92218 94113	IPD	631	579	30.1	532	361	5	8	533	4	530	4.32e-78	259
942	Limosilactobacillus	mucosae	FGSYC19L1	Scaffold3_95116 94226	LDH	296	319	100	296	0	0	1	296	24	319	3.63e-204	560
943	Limosilactobacillus	mucosae	FGSYC19L1	Scaffold15_21502 22488	LDH	328	328	99.7	328	1	0	1	328	1	328	3.77e-228	623
944	Limosilactobacillus	mucosae	FGSYC19L1	Scaffold10_36371 35463	LDH	302	306	99.3	302	2	0	1	302	5	306	5.63e-211	577
945	Limosilactobacillus	mucosae	FGSYC19L1	Scaffold1_213597 214511	LDH	304	302	61.2	291	111	1	2	292	11	299	6.16e-124	357
946	Limosilactobacillus	mucosae	FGSYC19L1	Scaffold12_11660 10716	LDH	314	302	51.2	303	144	2	1	303	1	299	8.18e-110	322
947	Limosilactobacillus	mucosae	FGSYC19L1	Scaffold17_30531 29605	LDH	308	301	38.2	296	179	2	2	296	3	295	7.06e-58	189
948	Limosilactobacillus	mucosae	FGSYC19L1	Scaffold15_23737 24705	PPD	322	328	45.6	316	171	1	1	316	4	318	1e-85	261
949	Limosilactobacillus	mucosae	FGSYC19L1	Scaffold15_22634 23725	PPD	363	368	38.2	262	161	1	44	305	45	305	1.63e-51	176
950	Limosilactobacillus	mucosae	FGSYC1M1	Scaffold1_669 1706	ALD	345	357	30.7	352	206	9	1	329	4	340	2.32e-35	132
951	Limosilactobacillus	mucosae	FGSYC1M1	Scaffold8_65434 64712	ALD	240	245	30.7	231	149	4	12	233	14	242	2.53e-27	105
952	Limosilactobacillus	mucosae	FGSYC1M1	Scaffold6_71378 72835	amiE	485	485	100	485	0	0	1	485	1	485	0	961
953	Limosilactobacillus	mucosae	FGSYC1M1	Scaffold3_37662 36190	amiE	490	519	35.2	483	268	13	15	486	57	505	9.65e-63	213
954	Limosilactobacillus	mucosae	FGSYC1M1	Scaffold16_26953 28146	ArAT	397	397	71.9	388	109	0	4	391	6	393	2.94e-209	581
955	Limosilactobacillus	mucosae	FGSYC1M1	Scaffold13_61319 62518	ArAT	399	391	61.8	390	146	2	3	392	1	387	1.06e-170	483
956	Limosilactobacillus	mucosae	FGSYC1M1	Scaffold7_1732 656	ArAT	358	356	49.7	356	177	2	1	356	1	354	4.26e-114	336
957	Limosilactobacillus	mucosae	FGSYC1M1	Scaffold1_82190 83377	ArAT	395	395	46.8	391	205	3	1	390	1	389	1.63e-130	381
958	Limosilactobacillus	mucosae	FGSYC1M1	Scaffold18_4927 6111	ArAT	394	393	44.2	380	211	1	10	388	9	388	2.51e-105	317
959	Limosilactobacillus	mucosae	FGSYC1M1	Scaffold16_35726 36904	ArAT	392	382	35	380	242	3	6	384	5	380	1.62e-76	242
960	Limosilactobacillus	mucosae	FGSYC1M1	Scaffold9_73963 75303	fldA	446	401	30.7	433	249	8	12	429	5	401	2.05e-50	176
961	Limosilactobacillus	mucosae	FGSYC1M1	Scaffold5_46133 45147	fldH	328	329	41.8	325	175	4	1	319	5	321	6.21e-80	239
962	Limosilactobacillus	mucosae	FGSYC1M1	Scaffold9_44584 45591	fldH	335	339	40.5	326	190	3	4	328	1	323	2.12e-73	223
963	Limosilactobacillus	mucosae	FGSYC1M1	Scaffold9_43383 44381	fldH	332	330	39.1	312	188	2	1	312	1	310	7.83e-64	198
964	Limosilactobacillus	mucosae	FGSYC1M1	Scaffold3_20873 19860	fldH	337	331	31.9	260	148	8	52	295	47	293	4.01e-31	112
965	Limosilactobacillus	mucosae	FGSYC1M1	Scaffold5_62706 61768	fldH	312	339	31	245	149	7	63	290	69	310	4.63e-27	100
966	Limosilactobacillus	mucosae	FGSYC1M1	Scaffold25_25552 24551	fldH	333	331	30.4	289	174	8	38	309	31	309	3.5e-29	107
967	Limosilactobacillus	mucosae	FGSYC1M1	Scaffold13_23027 24922	IPD	631	579	30.1	532	361	5	8	533	4	530	2.13e-79	263
968	Limosilactobacillus	mucosae	FGSYC1M1	Scaffold3_137395 136487	LDH	302	306	100	302	0	0	1	302	5	306	3.4e-212	580
969	Limosilactobacillus	mucosae	FGSYC1M1	Scaffold13_25925 25035	LDH	296	319	100	296	0	0	1	296	24	319	3.63e-204	560
970	Limosilactobacillus	mucosae	FGSYC1M1	Scaffold24_10454 9474	LDH	326	326	99.7	326	1	0	1	326	1	326	1.26e-225	616
971	Limosilactobacillus	mucosae	FGSYC1M1	Scaffold1_111534 110620	LDH	304	302	61.2	291	111	1	2	292	11	299	6.16e-124	357
972	Limosilactobacillus	mucosae	FGSYC1M1	Scaffold34_12074 11130	LDH	314	302	50.8	303	145	2	1	303	1	299	4.69e-109	320
973	Limosilactobacillus	mucosae	FGSYC1M1	Scaffold23_11890 12816	LDH	308	302	37.8	270	168	0	2	271	3	272	1.1e-53	178
974	Limosilactobacillus	mucosae	FGSYC1M1	Scaffold24_8246 7269	PPD	325	328	45.5	319	173	1	1	319	1	318	1.96e-86	263
975	Limosilactobacillus	mucosae	FGSYC1M1	Scaffold24_9340 8249	PPD	363	368	35.1	305	197	1	44	348	45	348	1.16e-51	176
976	Limosilactobacillus	mucosae	FGSYC23L4	Scaffold1_152051 152773	ALD	240	245	30.8	224	144	4	19	233	21	242	2.67e-26	103
977	Limosilactobacillus	mucosae	FGSYC23L4	Scaffold5_93981 92941	ALD	346	378	30.6	373	217	9	1	337	1	367	1.28e-37	139
978	Limosilactobacillus	mucosae	FGSYC23L4	Scaffold3_189639 191096	amiE	485	485	98.4	485	8	0	1	485	1	485	0	944
979	Limosilactobacillus	mucosae	FGSYC23L4	Scaffold2_32405 30933	amiE	490	519	35.1	482	270	12	15	486	57	505	7.16e-62	211
980	Limosilactobacillus	mucosae	FGSYC23L4	Scaffold5_31921 30728	ArAT	397	397	72.2	388	108	0	4	391	6	393	1.46e-209	582
981	Limosilactobacillus	mucosae	FGSYC23L4	Scaffold5_134725 133532	ArAT	397	391	61.8	390	146	2	1	390	1	387	4.89e-171	484
982	Limosilactobacillus	mucosae	FGSYC23L4	Scaffold8_1725 649	ArAT	358	356	49.7	356	177	2	1	356	1	354	1.06e-114	338
983	Limosilactobacillus	mucosae	FGSYC23L4	Scaffold6_111476 110289	ArAT	395	395	47.1	391	204	3	1	390	1	389	4.05e-131	382
984	Limosilactobacillus	mucosae	FGSYC23L4	Scaffold1_238066 239250	ArAT	394	393	44.2	380	211	1	10	388	9	388	2.51e-105	317
985	Limosilactobacillus	mucosae	FGSYC23L4	Scaffold5_23136 21958	ArAT	392	380	35	380	243	2	6	385	5	380	5.86e-73	233
986	Limosilactobacillus	mucosae	FGSYC23L4	Scaffold5_191768 190428	fldA	446	400	31.4	424	250	10	12	429	12	400	1.77e-53	184
987	Limosilactobacillus	mucosae	FGSYC23L4	Scaffold3_67497 66511	fldH	328	329	42.2	325	174	4	1	319	5	321	3.11e-80	240
988	Limosilactobacillus	mucosae	FGSYC23L4	Scaffold10_21874 20867	fldH	335	330	40.4	312	184	2	4	315	1	310	5.14e-72	219
989	Limosilactobacillus	mucosae	FGSYC23L4	Scaffold10_23062 22064	fldH	332	330	39.5	314	188	2	1	314	1	312	5.73e-67	206
990	Limosilactobacillus	mucosae	FGSYC23L4	Scaffold20_5114 6070	fldH	318	334	35	286	160	4	53	316	52	333	1.33e-50	163
991	Limosilactobacillus	mucosae	FGSYC23L4	Scaffold2_19732 18719	fldH	337	311	31	245	137	8	62	301	66	283	8.91e-20	80.5
992	Limosilactobacillus	mucosae	FGSYC23L4	Scaffold3_84124 83210	fldH	304	311	30.5	292	186	8	6	290	20	301	7.15e-33	115
993	Limosilactobacillus	mucosae	FGSYC23L4	Scaffold5_170143 171033	LDH	296	319	99.7	296	1	0	1	296	24	319	1.27e-204	561
994	Limosilactobacillus	mucosae	FGSYC23L4	Scaffold2_132375 131467	LDH	302	306	99.3	302	2	0	1	302	5	306	5.63e-211	577
995	Limosilactobacillus	mucosae	FGSYC23L4	Scaffold3_98197 99183	LDH	328	328	97.6	328	8	0	1	328	1	328	2.33e-222	608
996	Limosilactobacillus	mucosae	FGSYC23L4	Scaffold6_82125 83039	LDH	304	302	61.2	291	111	1	2	292	11	299	4.34e-124	357
997	Limosilactobacillus	mucosae	FGSYC23L4	Scaffold12_43662 44606	LDH	314	302	51.2	303	144	2	1	303	1	299	1.16e-109	321
998	Limosilactobacillus	mucosae	FGSYC23L4	Scaffold1_12196 13122	LDH	308	301	37.8	296	180	2	2	296	3	295	2.8e-57	187
999	Limosilactobacillus	mucosae	FGSYC23L4	Scaffold3_100421 101398	PPD	325	328	45.1	319	174	1	1	319	1	318	3.93e-86	263
1000	Limosilactobacillus	mucosae	FGSYC23L4	Scaffold3_99327 100418	PPD	363	368	34.5	310	202	1	44	353	45	353	1.08e-52	179
1001	Limosilactobacillus	mucosae	FGSYC27L1	Scaffold3_109471 108731	ALD	246	245	31.3	224	143	4	25	239	21	242	2.96e-27	105
1002	Limosilactobacillus	mucosae	FGSYC27L1	Scaffold6_67514 66474	ALD	346	378	30	373	219	9	1	337	1	367	1.28e-37	139
1003	Limosilactobacillus	mucosae	FGSYC27L1	Scaffold2_36421 34964	amiE	485	484	97.5	482	11	1	1	482	1	481	0	926
1004	Limosilactobacillus	mucosae	FGSYC27L1	Scaffold4_175685 177157	amiE	490	519	35.2	483	268	13	15	486	57	505	3.67e-62	212
1005	Limosilactobacillus	mucosae	FGSYC27L1	Scaffold6_17132 15939	ArAT	397	397	71.6	388	110	0	4	391	6	393	4.17e-209	580
1006	Limosilactobacillus	mucosae	FGSYC27L1	Scaffold8_8292 7093	ArAT	399	391	61.8	390	146	2	3	392	1	387	5.28e-171	484
1007	Limosilactobacillus	mucosae	FGSYC27L1	Scaffold7_87202 88278	ArAT	358	356	50.3	356	175	2	1	356	1	354	2.83e-117	344
1008	Limosilactobacillus	mucosae	FGSYC27L1	Scaffold1_39545 40732	ArAT	395	395	46.8	391	205	3	1	390	1	389	9.32e-130	379
1009	Limosilactobacillus	mucosae	FGSYC27L1	Scaffold3_39510 38326	ArAT	394	393	44.2	380	211	1	10	388	9	388	5.03e-105	316
1010	Limosilactobacillus	mucosae	FGSYC27L1	Scaffold6_8397 7219	ArAT	392	380	34.7	380	244	2	6	385	5	380	3.27e-72	231
1011	Limosilactobacillus	mucosae	FGSYC27L1	Scaffold8_74792 73452	fldA	446	400	31.6	424	249	10	12	429	12	400	2.36e-54	187
1012	Limosilactobacillus	mucosae	FGSYC27L1	Scaffold2_247230 248216	fldH	328	329	41.8	325	175	4	1	319	5	321	6.21e-80	239
1013	Limosilactobacillus	mucosae	FGSYC27L1	Scaffold11_46773 47780	fldH	335	330	40.4	312	184	2	4	315	1	310	5.14e-72	219
1014	Limosilactobacillus	mucosae	FGSYC27L1	Scaffold11_45585 46583	fldH	332	330	39.8	314	187	2	1	314	1	312	1.02e-67	208
1015	Limosilactobacillus	mucosae	FGSYC27L1	Scaffold12_52298 53254	fldH	318	334	35	286	160	4	53	316	52	333	1.33e-50	163
1016	Limosilactobacillus	mucosae	FGSYC27L1	Scaffold2_230808 231746	fldH	312	339	30.9	246	148	7	63	290	69	310	1.21e-26	99.8
1017	Limosilactobacillus	mucosae	FGSYC27L1	Scaffold4_187934 188938	fldH	334	328	30.6	245	155	6	27	268	30	262	2.26e-27	102
1018	Limosilactobacillus	mucosae	FGSYC27L1	Scaffold8_48412 46514	IPD	632	579	30.1	532	361	5	8	533	4	530	1.62e-78	261
1019	Limosilactobacillus	mucosae	FGSYC27L1	Scaffold4_75689 76597	LDH	302	306	100	302	0	0	1	302	5	306	6.86e-212	580
1020	Limosilactobacillus	mucosae	FGSYC27L1	Scaffold8_45511 46401	LDH	296	319	99.7	296	1	0	1	296	24	319	1.27e-204	561
1021	Limosilactobacillus	mucosae	FGSYC27L1	Scaffold2_216200 215220	LDH	326	326	99.4	326	2	0	1	326	1	326	6.23e-226	617
1022	Limosilactobacillus	mucosae	FGSYC27L1	Scaffold1_68963 68049	LDH	304	302	61.2	291	111	1	2	292	11	299	8.74e-124	357
1023	Limosilactobacillus	mucosae	FGSYC27L1	Scaffold12_37737 38681	LDH	314	302	50.8	303	145	2	1	303	1	299	1.34e-108	318
1024	Limosilactobacillus	mucosae	FGSYC27L1	Scaffold9_29786 28860	LDH	308	301	37.8	296	180	2	2	296	3	295	5.57e-57	186
1025	Limosilactobacillus	mucosae	FGSYC27L1	Scaffold9_67354 66428	LDH	308	301	37.8	296	180	2	2	296	3	295	5.57e-57	186
1026	Limosilactobacillus	mucosae	FGSYC27L1	Scaffold2_213970 212993	PPD	325	328	45.5	319	173	1	1	319	1	318	1.38e-86	264
1027	Limosilactobacillus	mucosae	FGSYC27L1	Scaffold2_215064 213973	PPD	363	368	34.5	310	202	1	44	353	45	353	5.88e-52	177
1028	Limosilactobacillus	mucosae	FGSYC42L4	Scaffold4_126001 125279	ALD	240	245	30.7	231	149	4	12	233	14	242	2.53e-27	105
1029	Limosilactobacillus	mucosae	FGSYC42L4	Scaffold1_661 1698	ALD	345	357	30.7	352	206	9	1	329	4	340	3.23e-35	132
1030	Limosilactobacillus	mucosae	FGSYC42L4	Scaffold7_17813 16359	amiE	484	484	98.8	484	6	0	1	484	1	484	0	945
1031	Limosilactobacillus	mucosae	FGSYC42L4	Scaffold5_124707 126179	amiE	490	519	35.2	483	268	13	15	486	57	505	3.67e-62	212
1032	Limosilactobacillus	mucosae	FGSYC42L4	Scaffold2_286958 288151	ArAT	397	397	72.2	388	108	0	4	391	6	393	1.03e-209	582
1033	Limosilactobacillus	mucosae	FGSYC42L4	Scaffold2_188441 189634	ArAT	397	391	61.8	390	146	2	1	390	1	387	9.85e-171	483
1034	Limosilactobacillus	mucosae	FGSYC42L4	Scaffold8_1757 648	ArAT	369	356	49.7	356	177	2	12	367	1	354	5.51e-115	339
1035	Limosilactobacillus	mucosae	FGSYC42L4	Scaffold1_82107 83294	ArAT	395	395	46.8	391	205	3	1	390	1	389	1.63e-130	381
1036	Limosilactobacillus	mucosae	FGSYC42L4	Scaffold4_55814 54630	ArAT	394	390	44.2	373	206	2	18	389	17	388	1.18e-102	310
1037	Limosilactobacillus	mucosae	FGSYC42L4	Scaffold2_295731 296909	ArAT	392	382	35	380	242	3	6	384	5	380	1.62e-76	242
1038	Limosilactobacillus	mucosae	FGSYC42L4	Scaffold2_105958 107298	fldA	446	401	30.7	433	249	8	12	429	5	401	2.05e-50	176
1039	Limosilactobacillus	mucosae	FGSYC42L4	Scaffold6_33407 32421	fldH	328	329	41.8	325	175	4	1	319	5	321	6.21e-80	239
1040	Limosilactobacillus	mucosae	FGSYC42L4	Scaffold2_76579 77586	fldH	335	339	40.5	326	190	3	4	328	1	323	8.42e-73	221
1041	Limosilactobacillus	mucosae	FGSYC42L4	Scaffold2_75381 76379	fldH	332	330	39.1	312	188	2	1	312	1	310	7.83e-64	198
1042	Limosilactobacillus	mucosae	FGSYC42L4	Scaffold5_139345 140358	fldH	337	311	31.4	245	136	8	62	301	66	283	4.8e-20	81.3
1043	Limosilactobacillus	mucosae	FGSYC42L4	Scaffold6_49980 49042	fldH	312	339	31	245	149	7	63	290	69	310	4.63e-27	100
1044	Limosilactobacillus	mucosae	FGSYC42L4	Scaffold2_150140 152035	IPD	631	579	30.1	532	361	5	8	533	4	530	2.13e-79	263
1045	Limosilactobacillus	mucosae	FGSYC42L4	Scaffold5_24716 25624	LDH	302	306	100	302	0	0	1	302	5	306	3.4e-212	580
1046	Limosilactobacillus	mucosae	FGSYC42L4	Scaffold2_153038 152148	LDH	296	319	100	296	0	0	1	296	24	319	3.63e-204	560
1047	Limosilactobacillus	mucosae	FGSYC42L4	Scaffold18_8706 9686	LDH	326	326	99.7	326	1	0	1	326	1	326	1.26e-225	616
1048	Limosilactobacillus	mucosae	FGSYC42L4	Scaffold1_111477 110536	LDH	313	302	60.5	301	117	1	1	301	1	299	1.59e-126	364
1049	Limosilactobacillus	mucosae	FGSYC42L4	Scaffold11_44937 45881	LDH	314	302	50.8	303	145	2	1	303	1	299	3.31e-109	320
1050	Limosilactobacillus	mucosae	FGSYC42L4	Scaffold15_13671 12745	LDH	308	305	37.9	298	181	2	1	294	1	298	4.56e-63	202
1051	Limosilactobacillus	mucosae	FGSYC42L4	Scaffold18_10933 11910	PPD	325	328	45.1	319	174	1	1	319	1	318	7.86e-86	262
1052	Limosilactobacillus	mucosae	FGSYC42L4	Scaffold18_9839 10930	PPD	363	368	35	311	200	2	38	348	40	348	8.25e-52	177
1053	Limosilactobacillus	mucosae	FGSYC43L5	Scaffold15_16049 17467	ALD	472	468	59.7	472	186	3	1	472	1	468	1.02e-191	542
1054	Limosilactobacillus	mucosae	FGSYC43L5	Scaffold3_139569 138904	ALD	221	245	30	223	145	4	1	214	22	242	8.69e-26	101
1055	Limosilactobacillus	mucosae	FGSYC43L5	Scaffold1_199757 200797	ALD	346	378	30	373	219	9	1	337	1	367	4.72e-38	140
1056	Limosilactobacillus	mucosae	FGSYC43L5	Scaffold6_49842 51299	amiE	485	484	97.5	485	11	1	1	485	1	484	0	934
1057	Limosilactobacillus	mucosae	FGSYC43L5	Scaffold4_186224 187696	amiE	490	519	35.2	483	268	13	15	486	57	505	3.67e-62	212
1058	Limosilactobacillus	mucosae	FGSYC43L5	Scaffold1_261898 263091	ArAT	397	397	72.2	388	108	0	4	391	6	393	1.46e-209	582
1059	Limosilactobacillus	mucosae	FGSYC43L5	Scaffold1_158885 160078	ArAT	397	391	61.8	390	146	2	1	390	1	387	4.89e-171	484
1060	Limosilactobacillus	mucosae	FGSYC43L5	Scaffold9_86738 87814	ArAT	358	356	49.7	356	177	2	1	356	1	354	3.01e-114	337
1061	Limosilactobacillus	mucosae	FGSYC43L5	Scaffold5_135437 134301	ArAT	378	395	47.3	374	194	3	1	373	18	389	1.24e-125	368
1062	Limosilactobacillus	mucosae	FGSYC43L5	Scaffold3_54375 53191	ArAT	394	390	44.5	373	205	2	18	389	17	388	4.17e-103	311
1063	Limosilactobacillus	mucosae	FGSYC43L5	Scaffold13_4665 3598	ArAT	355	390	40.2	356	210	3	1	354	32	386	1.79e-85	264
1064	Limosilactobacillus	mucosae	FGSYC43L5	Scaffold1_270669 271847	ArAT	392	382	34.7	380	243	3	6	384	5	380	9.05e-76	240
1065	Limosilactobacillus	mucosae	FGSYC43L5	Scaffold1_76409 77749	fldA	446	401	30.7	433	249	8	12	429	5	401	5.59e-50	175
1066	Limosilactobacillus	mucosae	FGSYC43L5	Scaffold8_36693 35707	fldH	328	329	42.5	325	173	4	1	319	5	321	6.88e-82	244
1067	Limosilactobacillus	mucosae	FGSYC43L5	Scaffold1_46851 47858	fldH	335	330	40.1	312	185	2	4	315	1	310	2.04e-71	218
1068	Limosilactobacillus	mucosae	FGSYC43L5	Scaffold1_45662 46660	fldH	332	330	39.8	314	187	2	1	314	1	312	1.02e-67	208
1069	Limosilactobacillus	mucosae	FGSYC43L5	Scaffold4_201574 202587	fldH	337	331	31.2	260	150	8	52	295	47	293	1.43e-29	108
1070	Limosilactobacillus	mucosae	FGSYC43L5	Scaffold8_53102 52164	fldH	312	339	31	245	149	7	63	290	69	310	6.39e-27	100
1071	Limosilactobacillus	mucosae	FGSYC43L5	Scaffold2_183297 184298	fldH	333	331	30.4	289	174	8	38	309	31	309	3.5e-29	107
1072	Limosilactobacillus	mucosae	FGSYC43L5	Scaffold1_120608 122494	IPD	628	579	30.1	532	361	5	5	530	4	530	2.88e-78	260
1073	Limosilactobacillus	mucosae	FGSYC43L5	Scaffold1_123566 122607	LDH	319	319	100	319	0	0	1	319	1	319	5.51e-221	604
1074	Limosilactobacillus	mucosae	FGSYC43L5	Scaffold8_62831 63817	LDH	328	328	99.7	328	1	0	1	328	1	328	3.77e-228	623
1075	Limosilactobacillus	mucosae	FGSYC43L5	Scaffold4_85963 86871	LDH	302	306	99.3	302	2	0	1	302	5	306	2.29e-210	576
1076	Limosilactobacillus	mucosae	FGSYC43L5	Scaffold5_106142 107056	LDH	304	302	61.2	291	111	1	2	292	11	299	6.16e-124	357
1077	Limosilactobacillus	mucosae	FGSYC43L5	Scaffold2_253631 254515	LDH	294	302	50.9	283	135	2	1	283	21	299	1.72e-101	300
1078	Limosilactobacillus	mucosae	FGSYC43L5	Scaffold17_16008 15082	LDH	308	301	37.8	296	180	2	2	296	3	295	1.41e-57	188
1079	Limosilactobacillus	mucosae	FGSYC43L5	Scaffold8_65057 66034	PPD	325	328	45.5	319	173	1	1	319	1	318	1.38e-86	264
1080	Limosilactobacillus	mucosae	FGSYC43L5	Scaffold8_63963 65054	PPD	363	368	38.2	262	161	1	44	305	45	305	1.63e-51	176
1081	Limosilactobacillus	mucosae	FGSYC90L5	Scaffold1_152157 152897	ALD	246	245	30.8	224	144	4	25	239	21	242	3.11e-26	103
1082	Limosilactobacillus	mucosae	FGSYC90L5	Scaffold4_105014 106081	ALD	355	378	30.6	373	217	9	10	346	1	367	2.2e-37	139
1083	Limosilactobacillus	mucosae	FGSYC90L5	Scaffold11_15527 14070	amiE	485	485	98.4	485	8	0	1	485	1	485	0	944
1084	Limosilactobacillus	mucosae	FGSYC90L5	Scaffold2_32212 30740	amiE	490	519	35.2	483	268	13	15	486	57	505	3.67e-62	212
1085	Limosilactobacillus	mucosae	FGSYC90L5	Scaffold4_167214 168407	ArAT	397	397	72.2	388	108	0	4	391	6	393	1.46e-209	582
1086	Limosilactobacillus	mucosae	FGSYC90L5	Scaffold4_64291 65490	ArAT	399	391	61.8	390	146	2	3	392	1	387	5.28e-171	484
1087	Limosilactobacillus	mucosae	FGSYC90L5	Scaffold8_86281 87357	ArAT	358	356	49.7	356	177	2	1	356	1	354	1.06e-114	338
1088	Limosilactobacillus	mucosae	FGSYC90L5	Scaffold5_111486 110299	ArAT	395	395	46.8	391	205	3	1	390	1	389	9.32e-130	379
1089	Limosilactobacillus	mucosae	FGSYC90L5	Scaffold1_222103 223287	ArAT	394	393	44.2	380	211	1	10	388	9	388	2.51e-105	317
1090	Limosilactobacillus	mucosae	FGSYC90L5	Scaffold4_175999 177177	ArAT	392	380	35	380	243	2	6	385	5	380	5.86e-73	233
1091	Limosilactobacillus	mucosae	FGSYC90L5	Scaffold4_7251 8591	fldA	446	400	31.4	424	250	10	12	429	12	400	1.77e-53	184
1092	Limosilactobacillus	mucosae	FGSYC90L5	Scaffold7_66718 65720	fldH	332	329	42.6	329	175	4	1	323	1	321	1.39e-82	246
1093	Limosilactobacillus	mucosae	FGSYC90L5	Scaffold10_21871 20873	fldH	332	330	40.4	312	184	2	1	312	1	310	2.34e-72	220
1094	Limosilactobacillus	mucosae	FGSYC90L5	Scaffold10_23068 22070	fldH	332	330	39.5	314	188	2	1	314	1	312	2.04e-67	207
1095	Limosilactobacillus	mucosae	FGSYC90L5	Scaffold14_28176 29132	fldH	318	334	35	286	160	4	53	316	52	333	1.33e-50	163
1096	Limosilactobacillus	mucosae	FGSYC90L5	Scaffold2_19738 18725	fldH	337	311	31	245	137	8	62	301	66	283	8.91e-20	80.5
1097	Limosilactobacillus	mucosae	FGSYC90L5	Scaffold7_83346 82408	fldH	312	311	30.5	292	186	8	14	298	20	301	4.42e-33	116
1098	Limosilactobacillus	mucosae	FGSYC90L5	Scaffold4_28876 27986	LDH	296	319	99.7	296	1	0	1	296	24	319	3.63e-204	560
1099	Limosilactobacillus	mucosae	FGSYC90L5	Scaffold2_132354 131446	LDH	302	306	99.3	302	2	0	1	302	5	306	5.63e-211	577
1100	Limosilactobacillus	mucosae	FGSYC90L5	Scaffold7_97395 98381	LDH	328	328	97.6	328	8	0	1	328	1	328	2.33e-222	608
1101	Limosilactobacillus	mucosae	FGSYC90L5	Scaffold5_82135 83049	LDH	304	302	61.2	291	111	1	2	292	11	299	4.34e-124	357
1102	Limosilactobacillus	mucosae	FGSYC90L5	Scaffold14_16681 17565	LDH	294	302	50.9	283	135	2	1	283	21	299	1.6e-99	295
1103	Limosilactobacillus	mucosae	FGSYC90L5	Scaffold1_12202 13128	LDH	308	301	37.8	296	180	2	2	296	3	295	2.8e-57	187
1104	Limosilactobacillus	mucosae	FGSYC90L5	Scaffold7_99628 100596	PPD	322	328	45.3	316	172	1	1	316	4	318	2.84e-85	260
1105	Limosilactobacillus	mucosae	FGSYC90L5	Scaffold7_98525 99616	PPD	363	368	34.5	310	202	1	44	353	45	353	1.08e-52	179
1106	Limosilactobacillus	mucosae	FGSYC90L5	Scaffold25_6418 7611	TMO	397	387	45.8	393	195	6	3	390	4	383	2.3e-105	317
1107	Limosilactobacillus	mucosae	FJSNT141	Scaffold6_6453 7871	ALD	472	468	59.7	472	186	3	1	472	1	468	1.02e-191	542
1108	Limosilactobacillus	mucosae	FJSNT141	Scaffold5_106676 107398	ALD	240	245	31.7	224	142	4	19	233	21	242	1.29e-27	106
1109	Limosilactobacillus	mucosae	FJSNT141	Scaffold6_154747 156204	amiE	485	485	98.1	485	9	0	1	485	1	485	0	946
1110	Limosilactobacillus	mucosae	FJSNT141	Scaffold4_180534 182006	amiE	490	519	35.2	483	268	13	15	486	57	505	7.16e-62	211
1111	Limosilactobacillus	mucosae	FJSNT141	Scaffold2_222663 223856	ArAT	397	397	71.6	388	110	0	4	391	6	393	4.17e-209	580
1112	Limosilactobacillus	mucosae	FJSNT141	Scaffold2_131433 132632	ArAT	399	391	61.8	390	146	2	3	392	1	387	5.28e-171	484
1113	Limosilactobacillus	mucosae	FJSNT141	Scaffold7_86286 87362	ArAT	358	356	49.7	356	177	2	1	356	1	354	3.72e-115	339
1114	Limosilactobacillus	mucosae	FJSNT141	Scaffold1_83435 84622	ArAT	395	395	46.8	391	205	3	1	390	1	389	2.31e-130	380
1115	Limosilactobacillus	mucosae	FJSNT141	Scaffold8_23767 24951	ArAT	394	390	44.2	373	206	2	18	389	17	388	8.34e-103	310
1116	Limosilactobacillus	mucosae	FJSNT141	Scaffold2_231407 232585	ArAT	392	382	34.7	380	243	3	6	384	5	380	9.05e-76	240
1117	Limosilactobacillus	mucosae	FJSNT141	Scaffold2_76795 78135	fldA	446	400	31.4	424	250	10	12	429	12	400	1.77e-53	184
1118	Limosilactobacillus	mucosae	FJSNT141	Scaffold6_50293 49307	fldH	328	329	42.2	325	174	4	1	319	5	321	3.11e-80	240
1119	Limosilactobacillus	mucosae	FJSNT141	Scaffold2_46931 47938	fldH	335	330	40.1	312	185	2	4	315	1	310	2.04e-71	218
1120	Limosilactobacillus	mucosae	FJSNT141	Scaffold2_45742 46740	fldH	332	330	40	315	185	3	1	314	1	312	2.88e-67	207
1121	Limosilactobacillus	mucosae	FJSNT141	Scaffold20_11016 10060	fldH	318	334	35	286	160	4	53	316	52	333	1.33e-50	163
1122	Limosilactobacillus	mucosae	FJSNT141	Scaffold6_66462 65524	fldH	312	339	31	245	149	7	63	290	69	310	4.63e-27	100
1123	Limosilactobacillus	mucosae	FJSNT141	Scaffold24_7558 8562	fldH	334	311	31	245	137	7	59	298	66	283	3.39e-20	81.6
1124	Limosilactobacillus	mucosae	FJSNT141	Scaffold4_80304 81212	LDH	302	306	100	302	0	0	1	302	5	306	3.4e-212	580
1125	Limosilactobacillus	mucosae	FJSNT141	Scaffold6_76171 77151	LDH	326	326	99.7	326	1	0	1	326	1	326	7.59e-227	619
1126	Limosilactobacillus	mucosae	FJSNT141	Scaffold2_96016 95126	LDH	296	319	99.7	296	1	0	1	296	24	319	8.92e-205	562
1127	Limosilactobacillus	mucosae	FJSNT141	Scaffold1_112783 111869	LDH	304	302	61.5	291	110	1	2	292	11	299	2.16e-124	358
1128	Limosilactobacillus	mucosae	FJSNT141	Scaffold10_44125 45069	LDH	314	302	51.2	303	144	2	1	303	1	299	5.77e-110	322
1129	Limosilactobacillus	mucosae	FJSNT141	Scaffold11_30415 29471	LDH	314	301	37.5	296	181	2	8	302	3	295	3.74e-56	184
1130	Limosilactobacillus	mucosae	FJSNT141	Scaffold6_78401 79378	PPD	325	328	45.5	319	173	1	1	319	1	318	1.38e-86	264
1131	Limosilactobacillus	mucosae	FJSNT141	Scaffold6_77307 78398	PPD	363	368	34.5	310	202	1	44	353	45	353	5.88e-52	177
1132	Limosilactobacillus	mucosae	FJSNT152	Scaffold2_158778 158056	ALD	240	245	31.3	224	143	4	19	233	21	242	2.53e-27	105
1133	Limosilactobacillus	mucosae	FJSNT152	Scaffold4_192621 191584	ALD	345	357	30.7	352	206	9	1	329	4	340	3.23e-35	132
1134	Limosilactobacillus	mucosae	FJSNT152	Scaffold3_95577 94573	ALD	334	378	30.4	362	210	9	1	326	12	367	5.02e-37	137
1135	Limosilactobacillus	mucosae	FJSNT152	Scaffold9_73295 74752	amiE	485	484	98.1	482	8	1	1	482	1	481	0	932
1136	Limosilactobacillus	mucosae	FJSNT152	Scaffold8_34627 33155	amiE	490	519	35.2	483	268	13	15	486	57	505	3.67e-62	212
1137	Limosilactobacillus	mucosae	FJSNT152	Scaffold3_33987 32785	ArAT	400	397	72.2	388	108	0	7	394	6	393	2.33e-209	581
1138	Limosilactobacillus	mucosae	FJSNT152	Scaffold3_136477 135278	ArAT	399	391	61.8	390	146	2	3	392	1	387	5.28e-171	484
1139	Limosilactobacillus	mucosae	FJSNT152	Scaffold7_86211 87287	ArAT	358	356	49.7	356	177	2	1	356	1	354	6.51e-116	341
1140	Limosilactobacillus	mucosae	FJSNT152	Scaffold4_111631 110444	ArAT	395	395	47.1	391	204	3	1	390	1	389	4.05e-131	382
1141	Limosilactobacillus	mucosae	FJSNT152	Scaffold2_88651 87467	ArAT	394	393	44.5	380	210	1	10	388	9	388	1.56e-106	320
1142	Limosilactobacillus	mucosae	FJSNT152	Scaffold3_25206 24028	ArAT	392	382	34.7	380	243	3	6	384	5	380	9.05e-76	240
1143	Limosilactobacillus	mucosae	FJSNT152	Scaffold3_216148 214808	fldA	446	400	30.9	424	252	10	12	429	12	400	3.62e-52	181
1144	Limosilactobacillus	mucosae	FJSNT152	Scaffold6_51618 52604	fldH	328	329	41.8	325	175	4	1	319	5	321	6.21e-80	239
1145	Limosilactobacillus	mucosae	FJSNT152	Scaffold11_21871 20873	fldH	332	330	40.4	312	184	2	1	312	1	310	2.34e-72	220
1146	Limosilactobacillus	mucosae	FJSNT152	Scaffold11_23068 22070	fldH	332	330	39.5	314	188	2	1	314	1	312	5.73e-67	206
1147	Limosilactobacillus	mucosae	FJSNT152	Scaffold8_16106 15093	fldH	337	331	32.8	262	143	9	52	295	47	293	3.77e-29	107
1148	Limosilactobacillus	mucosae	FJSNT152	Scaffold6_35003 35917	fldH	304	311	32.6	239	151	5	54	290	71	301	1.01e-31	112
1149	Limosilactobacillus	mucosae	FJSNT152	Scaffold1_222873 223874	fldH	333	331	30.4	289	174	8	38	309	31	309	3.5e-29	107
1150	Limosilactobacillus	mucosae	FJSNT152	Scaffold3_174767 172872	IPD	631	579	30.1	532	361	5	8	533	4	530	5.81e-79	262
1151	Limosilactobacillus	mucosae	FJSNT152	Scaffold3_171799 172758	LDH	319	319	100	319	0	0	1	319	1	319	5.51e-221	604
1152	Limosilactobacillus	mucosae	FJSNT152	Scaffold1_319865 320773	LDH	302	306	99.7	302	1	0	1	302	5	306	1.38e-211	579
1153	Limosilactobacillus	mucosae	FJSNT152	Scaffold6_20930 19950	LDH	326	326	98.5	326	5	0	1	326	1	326	2.43e-223	610
1154	Limosilactobacillus	mucosae	FJSNT152	Scaffold4_82285 83199	LDH	304	302	61.2	291	111	1	2	292	11	299	6.16e-124	357
1155	Limosilactobacillus	mucosae	FJSNT152	Scaffold12_11643 10699	LDH	314	302	50.8	303	145	2	1	303	1	299	4.38e-107	315
1156	Limosilactobacillus	mucosae	FJSNT152	Scaffold15_12626 13552	LDH	308	301	38.2	296	179	2	2	296	3	295	7.06e-58	189
1157	Limosilactobacillus	mucosae	FJSNT152	Scaffold6_18705 17728	PPD	325	328	45.1	319	174	1	1	319	1	318	1.38e-86	264
1158	Limosilactobacillus	mucosae	FJSNT152	Scaffold6_19799 18708	PPD	363	368	34.3	312	204	1	44	355	45	355	7.69e-53	179
1159	Limosilactobacillus	mucosae	FJSNT61	Scaffold8_28389 29111	ALD	240	245	31.3	224	143	4	19	233	21	242	6.95e-27	104
1160	Limosilactobacillus	mucosae	FJSNT61	Scaffold1_299168 300235	ALD	355	378	30.6	373	217	9	10	346	1	367	2.2e-37	139
1161	Limosilactobacillus	mucosae	FJSNT61	Scaffold1_2199 3236	ALD	345	357	30.1	352	208	9	1	329	4	340	3.26e-34	129
1162	Limosilactobacillus	mucosae	FJSNT61	Scaffold3_20170 18713	amiE	485	485	98.4	485	8	0	1	485	1	485	0	944
1163	Limosilactobacillus	mucosae	FJSNT61	Scaffold22_6506 7990	amiE	494	494	96.6	494	17	0	1	494	1	494	0	941
1164	Limosilactobacillus	mucosae	FJSNT61	Scaffold4_36183 34711	amiE	490	519	35.2	483	268	13	15	486	57	505	3.67e-62	212
1165	Limosilactobacillus	mucosae	FJSNT61	Scaffold1_361353 362546	ArAT	397	397	72.2	388	108	0	4	391	6	393	1.46e-209	582
1166	Limosilactobacillus	mucosae	FJSNT61	Scaffold1_258460 259653	ArAT	397	391	61.5	390	147	2	1	390	1	387	1.98e-170	482
1167	Limosilactobacillus	mucosae	FJSNT61	Scaffold6_87766 88842	ArAT	358	356	49.7	358	174	3	1	356	1	354	2.12e-114	337
1168	Limosilactobacillus	mucosae	FJSNT61	Scaffold1_84960 86147	ArAT	395	395	47.1	391	204	3	1	390	1	389	4.05e-131	382
1169	Limosilactobacillus	mucosae	FJSNT61	Scaffold7_56369 55185	ArAT	394	393	44.2	380	211	1	10	388	9	388	1.78e-105	317
1170	Limosilactobacillus	mucosae	FJSNT61	Scaffold1_370107 371285	ArAT	392	382	34.7	380	243	3	6	384	5	380	9.05e-76	240
1171	Limosilactobacillus	mucosae	FJSNT61	Scaffold1_188555 189895	fldA	446	409	30.6	435	244	14	11	425	5	401	2.02e-42	155
1172	Limosilactobacillus	mucosae	FJSNT61	Scaffold3_148645 149631	fldH	328	329	42.2	325	174	4	1	319	5	321	1.1e-80	241
1173	Limosilactobacillus	mucosae	FJSNT61	Scaffold14_17739 18746	fldH	335	330	40.4	312	184	2	4	315	1	310	5.14e-72	219
1174	Limosilactobacillus	mucosae	FJSNT61	Scaffold14_16550 17548	fldH	332	330	39.8	314	187	2	1	314	1	312	1.45e-67	207
1175	Limosilactobacillus	mucosae	FJSNT61	Scaffold26_7923 8879	fldH	318	334	35	286	160	4	53	316	52	333	1.33e-50	163
1176	Limosilactobacillus	mucosae	FJSNT61	Scaffold15_12527 13540	fldH	337	311	31	245	137	7	62	301	66	283	3.52e-20	81.6
1177	Limosilactobacillus	mucosae	FJSNT61	Scaffold3_132231 133169	fldH	312	311	30.8	292	185	8	14	298	20	301	1.19e-32	115
1178	Limosilactobacillus	mucosae	FJSNT61	Scaffold4_136157 135249	LDH	302	306	100	302	0	0	1	302	5	306	6.86e-212	580
1179	Limosilactobacillus	mucosae	FJSNT61	Scaffold3_122540 121560	LDH	326	326	99.7	326	1	0	1	326	1	326	4.39e-226	617
1180	Limosilactobacillus	mucosae	FJSNT61	Scaffold1_223320 222361	LDH	319	319	98.7	319	4	0	1	319	1	319	5.28e-219	599
1181	Limosilactobacillus	mucosae	FJSNT61	Scaffold1_114301 113387	LDH	304	302	61.2	291	111	1	2	292	11	299	6.16e-124	357
1182	Limosilactobacillus	mucosae	FJSNT61	Scaffold12_43669 44553	LDH	294	302	50.9	283	135	2	1	283	21	299	1.21e-101	300
1183	Limosilactobacillus	mucosae	FJSNT61	Scaffold13_30431 29505	LDH	308	301	38.2	296	179	2	2	296	3	295	7.06e-58	189
1184	Limosilactobacillus	mucosae	FJSNT61	Scaffold3_120305 119328	PPD	325	328	45.5	319	173	1	1	319	1	318	1.38e-86	264
1185	Limosilactobacillus	mucosae	FJSNT61	Scaffold3_121399 120308	PPD	363	368	34.5	310	202	1	44	353	45	353	5.88e-52	177
1186	Limosilactobacillus	mucosae	FJSNT81	Scaffold2_285446 284028	ALD	472	468	59.3	472	188	3	1	472	1	468	2.06e-191	541
1187	Limosilactobacillus	mucosae	FJSNT81	Scaffold5_109996 110718	ALD	240	245	31.3	224	143	4	19	233	21	242	2.53e-27	105
1188	Limosilactobacillus	mucosae	FJSNT81	Scaffold4_95224 94184	ALD	346	378	30.3	373	218	9	1	337	1	367	2.43e-38	141
1189	Limosilactobacillus	mucosae	FJSNT81	Scaffold2_109905 108448	amiE	485	484	97.3	485	12	1	1	485	1	484	0	933
1190	Limosilactobacillus	mucosae	FJSNT81	Scaffold16_9434 7950	amiE	494	494	96.6	494	17	0	1	494	1	494	0	941
1191	Limosilactobacillus	mucosae	FJSNT81	Scaffold1_21639 20167	amiE	490	519	35.2	483	268	13	15	486	57	505	3.67e-62	212
1192	Limosilactobacillus	mucosae	FJSNT81	Scaffold4_33301 32108	ArAT	397	397	72.2	388	108	0	4	391	6	393	1.46e-209	582
1193	Limosilactobacillus	mucosae	FJSNT81	Scaffold4_136094 134901	ArAT	397	391	61.8	390	146	2	1	390	1	387	4.89e-171	484
1194	Limosilactobacillus	mucosae	FJSNT81	Scaffold8_1741 665	ArAT	358	356	49.7	356	177	2	1	356	1	354	8.56e-114	335
1195	Limosilactobacillus	mucosae	FJSNT81	Scaffold3_111020 109833	ArAT	395	395	47.1	391	204	3	1	390	1	389	1.15e-130	381
1196	Limosilactobacillus	mucosae	FJSNT81	Scaffold9_55919 54735	ArAT	394	393	44.7	380	209	1	10	388	9	388	1.1e-106	320
1197	Limosilactobacillus	mucosae	FJSNT81	Scaffold4_24530 23352	ArAT	392	380	34.7	380	244	2	6	385	5	380	3.27e-72	231
1198	Limosilactobacillus	mucosae	FJSNT81	Scaffold19_5430 4090	fldA	446	400	31.1	424	251	10	12	429	12	400	1.38e-51	179
1199	Limosilactobacillus	mucosae	FJSNT81	Scaffold2_219242 220240	fldH	332	329	42.2	329	176	4	1	323	1	321	2.78e-82	245
1200	Limosilactobacillus	mucosae	FJSNT81	Scaffold11_21949 20942	fldH	335	330	40.4	312	184	2	4	315	1	310	5.14e-72	219
1201	Limosilactobacillus	mucosae	FJSNT81	Scaffold11_23137 22139	fldH	332	330	39.5	314	188	2	1	314	1	312	5.73e-67	206
1202	Limosilactobacillus	mucosae	FJSNT81	Scaffold1_216921 215965	fldH	318	334	35.3	286	159	4	53	316	52	333	3.41e-51	165
1203	Limosilactobacillus	mucosae	FJSNT81	Scaffold1_3358 2345	fldH	337	311	31	245	137	7	62	301	66	283	2.58e-20	82
1204	Limosilactobacillus	mucosae	FJSNT81	Scaffold1_296901 295900	fldH	333	339	30.6	320	187	9	13	316	15	315	8.12e-31	111
1205	Limosilactobacillus	mucosae	FJSNT81	Scaffold2_202872 203786	fldH	304	339	30.6	245	150	7	55	282	69	310	3.76e-26	98.2
1206	Limosilactobacillus	mucosae	FJSNT81	Scaffold4_174411 172516	IPD	631	579	30.1	532	361	5	8	533	4	530	2.22e-78	260
1207	Limosilactobacillus	mucosae	FJSNT81	Scaffold4_171442 172401	LDH	319	319	100	319	0	0	1	319	1	319	6.71e-222	606
1208	Limosilactobacillus	mucosae	FJSNT81	Scaffold1_121631 120711	LDH	306	306	99.3	306	2	0	1	306	1	306	4.86e-213	583
1209	Limosilactobacillus	mucosae	FJSNT81	Scaffold2_193190 192204	LDH	328	328	97.6	328	8	0	1	328	1	328	1.15e-222	609
1210	Limosilactobacillus	mucosae	FJSNT81	Scaffold3_81646 82587	LDH	313	302	60.5	301	117	1	1	301	1	299	5.59e-127	365
1211	Limosilactobacillus	mucosae	FJSNT81	Scaffold1_226617 225673	LDH	314	302	51.2	303	144	2	1	303	1	299	5.77e-110	322
1212	Limosilactobacillus	mucosae	FJSNT81	Scaffold12_31094 30168	LDH	308	302	37.8	270	168	0	2	271	3	272	1.55e-53	177
1213	Limosilactobacillus	mucosae	FJSNT81	Scaffold2_190966 189989	PPD	325	328	45.1	319	174	1	1	319	1	318	3.93e-86	263
1214	Limosilactobacillus	mucosae	FJSNT81	Scaffold2_192060 190969	PPD	363	368	34.5	310	202	1	44	353	45	353	2.98e-52	178
1215	Limosilactobacillus	mucosae	FJSNT91	Scaffold2_117322 118044	ALD	240	245	31.3	224	143	4	19	233	21	242	2.53e-27	105
1216	Limosilactobacillus	mucosae	FJSNT91	Scaffold5_192750 191713	ALD	345	357	30.7	352	206	9	1	329	4	340	3.23e-35	132
1217	Limosilactobacillus	mucosae	FJSNT91	Scaffold1_179209 180246	ALD	345	378	30	373	219	9	1	337	1	367	6.42e-38	140
1218	Limosilactobacillus	mucosae	FJSNT91	Scaffold7_71089 72543	amiE	484	485	97.5	485	11	1	1	484	1	485	0	929
1219	Limosilactobacillus	mucosae	FJSNT91	Scaffold3_30097 28625	amiE	490	519	35	483	269	13	15	486	57	505	3.67e-62	212
1220	Limosilactobacillus	mucosae	FJSNT91	Scaffold1_241844 243046	ArAT	400	397	72.2	388	108	0	7	394	6	393	2.33e-209	581
1221	Limosilactobacillus	mucosae	FJSNT91	Scaffold1_138339 139532	ArAT	397	391	61.8	390	146	2	1	390	1	387	4.89e-171	484
1222	Limosilactobacillus	mucosae	FJSNT91	Scaffold8_1736 660	ArAT	358	356	50	356	176	2	1	356	1	354	2.29e-116	342
1223	Limosilactobacillus	mucosae	FJSNT91	Scaffold5_111249 110113	ArAT	378	395	47.1	374	195	3	1	373	18	389	2.48e-125	367
1224	Limosilactobacillus	mucosae	FJSNT91	Scaffold2_187473 188657	ArAT	394	390	44	373	207	2	18	389	17	388	2.36e-102	309
1225	Limosilactobacillus	mucosae	FJSNT91	Scaffold1_250618 251796	ArAT	392	380	34.5	380	245	2	6	385	5	380	1.82e-71	229
1226	Limosilactobacillus	mucosae	FJSNT91	Scaffold1_75212 76552	fldA	446	400	31.4	424	250	10	12	429	12	400	2.48e-53	184
1227	Limosilactobacillus	mucosae	FJSNT91	Scaffold1_354361 353375	fldH	328	329	41.8	325	175	4	1	319	5	321	6.21e-80	239
1228	Limosilactobacillus	mucosae	FJSNT91	Scaffold1_45843 46841	fldH	332	330	40.1	312	185	2	1	312	1	310	1.31e-71	218
1229	Limosilactobacillus	mucosae	FJSNT91	Scaffold1_44646 45644	fldH	332	330	38.5	314	191	2	1	314	1	312	3.09e-63	196
1230	Limosilactobacillus	mucosae	FJSNT91	Scaffold16_3719 2763	fldH	318	334	35	286	160	4	53	316	52	333	1.87e-50	163
1231	Limosilactobacillus	mucosae	FJSNT91	Scaffold3_19760 18756	fldH	334	311	30.6	245	138	8	59	298	66	283	4.02e-19	78.6
1232	Limosilactobacillus	mucosae	FJSNT91	Scaffold1_370621 369683	fldH	312	311	30.5	292	186	8	14	298	20	301	4.42e-33	116
1233	Limosilactobacillus	mucosae	FJSNT91	Scaffold1_102970 102011	LDH	319	319	100	319	0	0	1	319	1	319	5.51e-221	604
1234	Limosilactobacillus	mucosae	FJSNT91	Scaffold3_130115 129207	LDH	302	306	99.7	302	1	0	1	302	5	306	1.38e-211	579
1235	Limosilactobacillus	mucosae	FJSNT91	Scaffold1_384671 385657	LDH	328	328	97.9	328	7	0	1	328	1	328	4.03e-223	610
1236	Limosilactobacillus	mucosae	FJSNT91	Scaffold5_81930 82871	LDH	313	302	60.5	301	117	1	1	301	1	299	5.59e-127	365
1237	Limosilactobacillus	mucosae	FJSNT91	Scaffold16_15272 14328	LDH	314	302	51.2	303	144	2	1	303	1	299	3.31e-109	320
1238	Limosilactobacillus	mucosae	FJSNT91	Scaffold22_1406 480	LDH	308	305	38.3	298	180	2	1	294	1	298	8.13e-64	204
1239	Limosilactobacillus	mucosae	FJSNT91	Scaffold1_386896 387873	PPD	325	328	45.1	319	174	1	1	319	1	318	3.93e-86	263
1240	Limosilactobacillus	mucosae	FJSNT91	Scaffold1_385802 386893	PPD	363	368	34.5	310	202	1	44	353	45	353	1.08e-52	179
1241	Limosilactobacillus	mucosae	FJSNT91	Scaffold17_24555 25760	TMO	401	394	49	404	193	7	1	401	1	394	1.88e-120	355
1242	Limosilactobacillus	mucosae	FJSNT91	Scaffold17_21444 22628	TMO	394	387	46.2	390	195	5	3	387	4	383	2.27e-107	322
1243	Lacticaseibacillus	paracasei	FQHXN98L4	Scaffold18:23134:24507:-	ALD	457	458	50.2	452	224	1	1	451	1	452	4.87e-146	425
1244	Lacticaseibacillus	paracasei	FQHXN98L4	Scaffold42:13231:14697:-	ALD	488	493	35.6	489	310	3	1	487	1	486	8.17e-93	291
1245	Lacticaseibacillus	paracasei	FQHXN98L4	Scaffold1:156973:157692:-	ALD	239	245	32.6	233	147	4	7	233	14	242	1.26e-27	106
1246	Lacticaseibacillus	paracasei	FQHXN98L4	Scaffold21:19829:20869:-	ALD	346	378	32.3	372	210	8	1	335	1	367	5.62e-43	153
1247	Lacticaseibacillus	paracasei	FQHXN98L4	Scaffold18:29091:30557:+	amiE	488	487	99.6	487	2	0	2	488	1	487	0	933
1248	Lacticaseibacillus	paracasei	FQHXN98L4	Scaffold6:14373:15827:-	amiE	484	518	38	418	239	9	68	471	85	496	2.94e-70	233
1249	Lacticaseibacillus	paracasei	FQHXN98L4	Scaffold2:95460:96551:-	ArAT	363	363	100	363	0	0	1	363	1	363	7.14e-262	711
1250	Lacticaseibacillus	paracasei	FQHXN98L4	Scaffold51:9287:10462:-	ArAT	391	391	100	391	0	0	1	391	1	391	1.38e-280	761
1251	Lacticaseibacillus	paracasei	FQHXN98L4	Scaffold2:103601:104740:-	ArAT	379	365	100	365	0	0	15	379	1	365	1.6e-265	721
1252	Lacticaseibacillus	paracasei	FQHXN98L4	Scaffold15:39727:40890:+	ArAT	387	387	99.5	387	2	0	1	387	1	387	1.95e-278	755
1253	Lacticaseibacillus	paracasei	FQHXN98L4	Scaffold2:155682:156857:-	ArAT	391	395	50.1	389	190	3	3	389	3	389	3.5e-131	382
1254	Lacticaseibacillus	paracasei	FQHXN98L4	Scaffold35:18863:20065:+	ArAT	400	408	50.1	391	192	3	3	390	5	395	3.28e-137	399
1255	Lacticaseibacillus	paracasei	FQHXN98L4	Scaffold15:40934:41926:+	fldH	330	329	58.4	327	136	0	3	329	2	328	4.19e-130	367
1256	Lacticaseibacillus	paracasei	FQHXN98L4	Scaffold20:8255:9256:+	fldH	333	331	39.3	323	194	2	1	322	1	322	7.03e-75	226
1257	Lacticaseibacillus	paracasei	FQHXN98L4	Scaffold8:58880:59842:+	fldH	320	311	35.4	246	139	6	68	309	72	301	9.69e-36	124
1258	Lacticaseibacillus	paracasei	FQHXN98L4	Scaffold117:302:1261:-	fldH	319	328	34.2	257	159	6	13	267	14	262	7.02e-31	111
1259	Lacticaseibacillus	paracasei	FQHXN98L4	Scaffold2:145347:146285:-	fldH	312	306	30.1	312	191	7	12	312	11	306	1.01e-35	123
1260	Lacticaseibacillus	paracasei	FQHXN98L4	Scaffold62:6855:8618:+	IPD	587	579	33.9	564	357	9	16	572	4	558	3.01e-98	311
1261	Lacticaseibacillus	paracasei	FQHXN98L4	Scaffold13:33522:34529:-	LDH	335	335	100	335	0	0	1	335	1	335	1.45e-240	655
1262	Lacticaseibacillus	paracasei	FQHXN98L4	Scaffold22:20610:21548:+	LDH	312	312	100	312	0	0	1	312	1	312	5.77e-224	611
1263	Lacticaseibacillus	paracasei	FQHXN98L4	Scaffold5:20718:21608:-	LDH	296	296	99.7	296	1	0	1	296	1	296	8.99e-204	558
1264	Lacticaseibacillus	paracasei	FQHXN98L4	Scaffold9:45362:46267:-	LDH	301	301	99.7	301	1	0	1	301	1	301	2.64e-219	598
1265	Lacticaseibacillus	paracasei	FQHXN98L4	Scaffold5:24882:25859:-	PPD	325	328	42.7	316	178	2	1	315	1	314	4.73e-79	244
1266	Lacticaseibacillus	paracasei	FQHXN98L4	Scaffold5:25862:26974:-	PPD	370	368	41.1	265	155	1	55	319	49	312	1.15e-58	195
1267	Lacticaseibacillus	paracasei	FQHXN98L4	Scaffold9:16427:17605:-	TMO	392	394	61.4	391	150	1	3	392	4	394	3.07e-164	466
1268	Lacticaseibacillus	paracasei	VCQBB3125L12	Scaffold12:12964:14337:+	ALD	457	458	50.2	454	221	2	1	451	1	452	1.96e-145	424
1269	Lacticaseibacillus	paracasei	VCQBB3125L12	Scaffold11:94748:96214:-	ALD	488	493	35.6	489	310	3	1	487	1	486	8.17e-93	291
1270	Lacticaseibacillus	paracasei	VCQBB3125L12	Scaffold16:46723:47442:+	ALD	239	245	32.6	233	147	4	7	233	14	242	1.76e-27	106
1271	Lacticaseibacillus	paracasei	VCQBB3125L12	Scaffold12:74688:75728:+	ALD	346	378	32.5	372	209	8	1	335	1	367	1.1e-42	152
1272	Lacticaseibacillus	paracasei	VCQBB3125L12	Scaffold12:6914:8380:-	amiE	488	487	99.8	487	1	0	2	488	1	487	0	934
1273	Lacticaseibacillus	paracasei	VCQBB3125L12	Scaffold6:110994:112448:-	amiE	484	518	37.8	418	240	9	68	471	85	496	5.78e-70	232
1274	Lacticaseibacillus	paracasei	VCQBB3125L12	Scaffold22:4515:5678:-	ArAT	387	277	100	277	0	0	111	387	1	277	2.86e-196	543
1275	Lacticaseibacillus	paracasei	VCQBB3125L12	Scaffold1:57718:58857:+	ArAT	379	365	99.7	365	1	0	15	379	1	365	1.31e-264	719
1276	Lacticaseibacillus	paracasei	VCQBB3125L12	Scaffold1:65907:66998:+	ArAT	363	363	99.7	363	1	0	1	363	1	363	2.05e-261	710
1277	Lacticaseibacillus	paracasei	VCQBB3125L12	Scaffold32:3892:5067:+	ArAT	391	391	99.2	391	3	0	1	391	1	391	1.88e-278	755
1278	Lacticaseibacillus	paracasei	VCQBB3125L12	Scaffold26:19404:20606:+	ArAT	400	408	50.1	391	192	3	3	390	5	395	1.63e-137	399
1279	Lacticaseibacillus	paracasei	VCQBB3125L12	Scaffold1:3837:5012:+	ArAT	391	395	50.1	389	190	3	3	389	3	389	1.41e-130	381
1280	Lacticaseibacillus	paracasei	VCQBB3125L12	Scaffold22:3479:4456:-	fldH	325	329	58.3	324	135	0	1	324	5	328	1.32e-127	360
1281	Lacticaseibacillus	paracasei	VCQBB3125L12	Scaffold9:9506:10507:+	fldH	333	331	39.3	323	194	2	1	322	1	322	3.14e-76	230
1282	Lacticaseibacillus	paracasei	VCQBB3125L12	Scaffold9:54480:55442:-	fldH	320	311	35.4	246	139	6	68	309	72	301	9.69e-36	124
1283	Lacticaseibacillus	paracasei	VCQBB3125L12	Scaffold1:14391:15329:+	fldH	312	306	30.4	316	185	7	12	312	11	306	1.41e-35	123
1284	Lacticaseibacillus	paracasei	VCQBB3125L12	Scaffold5:65976:67739:-	IPD	587	579	33.9	564	357	9	16	572	4	558	1.52e-98	312
1285	Lacticaseibacillus	paracasei	VCQBB3125L12	Scaffold2:51253:52191:-	LDH	312	312	100	312	0	0	1	312	1	312	5.77e-224	611
1286	Lacticaseibacillus	paracasei	VCQBB3125L12	Scaffold1:182487:183377:-	LDH	296	296	99.7	296	1	0	1	296	1	296	3.14e-204	560
1287	Lacticaseibacillus	paracasei	VCQBB3125L12	Scaffold13:13368:14375:+	LDH	335	335	99.7	335	1	0	1	335	1	335	4.15e-240	654
1288	Lacticaseibacillus	paracasei	VCQBB3125L12	Scaffold13:71116:72021:-	LDH	301	301	99.3	301	2	0	1	301	1	301	3.74e-219	598
1289	Lacticaseibacillus	paracasei	VCQBB3125L12	Scaffold1:186699:187676:-	PPD	325	328	42.7	316	178	2	1	315	1	314	4.73e-79	244
1290	Lacticaseibacillus	paracasei	VCQBB3125L12	Scaffold1:187679:188791:-	PPD	370	368	41.1	265	155	1	55	319	49	312	1.15e-58	195
1291	Lacticaseibacillus	paracasei	VCQBB3125L12	Scaffold1:48909:49895:+	PPD	328	328	40	325	191	3	1	325	1	321	6.77e-74	231
1292	Lacticaseibacillus	paracasei	VCQBB3125L12	Scaffold1:47765:48769:+	PPD	334	368	31.7	322	203	3	14	332	36	343	3.48e-42	150
1293	Lacticaseibacillus	paracasei	VCQBB4126L6	Scaffold5:139690:141063:+	ALD	457	458	50	452	225	1	1	451	1	452	6.9e-146	425
1294	Lacticaseibacillus	paracasei	VCQBB4126L6	Scaffold10:97351:98829:+	ALD	492	497	39	474	277	9	14	482	26	492	4.06e-92	290
1295	Lacticaseibacillus	paracasei	VCQBB4126L6	Scaffold5:18233:19699:+	ALD	488	493	35.4	489	311	3	1	487	1	486	1.27e-91	288
1296	Lacticaseibacillus	paracasei	VCQBB4126L6	Scaffold2:125516:126235:-	ALD	239	245	32.6	233	147	4	7	233	14	242	1.26e-27	106
1297	Lacticaseibacillus	paracasei	VCQBB4126L6	Scaffold18:6998:8038:+	ALD	346	378	32.5	372	209	8	1	335	1	367	1.1e-42	152
1298	Lacticaseibacillus	paracasei	VCQBB4126L6	Scaffold5:133639:135105:-	amiE	488	487	99.8	487	1	0	2	488	1	487	0	935
1299	Lacticaseibacillus	paracasei	VCQBB4126L6	Scaffold19:17070:18524:+	amiE	484	518	38	418	239	9	68	471	85	496	2.94e-70	233
1300	Lacticaseibacillus	paracasei	VCQBB4126L6	Scaffold1:331580:332671:-	ArAT	363	363	100	363	0	0	1	363	1	363	7.14e-262	711
1301	Lacticaseibacillus	paracasei	VCQBB4126L6	Scaffold3:6356:7519:+	ArAT	387	277	99.6	277	1	0	111	387	1	277	1.16e-195	541
1302	Lacticaseibacillus	paracasei	VCQBB4126L6	Scaffold37:3892:5067:+	ArAT	391	391	99.5	391	2	0	1	391	1	391	1.32e-278	756
1303	Lacticaseibacillus	paracasei	VCQBB4126L6	Scaffold1:339722:340861:-	ArAT	379	365	99.5	365	2	0	15	379	1	365	7.59e-264	717
1304	Lacticaseibacillus	paracasei	VCQBB4126L6	Scaffold7:63811:64986:+	ArAT	391	395	50.1	389	190	3	3	389	3	389	4.96e-131	382
1305	Lacticaseibacillus	paracasei	VCQBB4126L6	Scaffold6:32923:34125:-	ArAT	400	408	50.1	391	192	3	3	390	5	395	3.28e-137	399
1306	Lacticaseibacillus	paracasei	VCQBB4126L6	Scaffold3:7563:8555:+	fldH	330	329	58.1	327	137	0	3	329	2	328	1.38e-128	363
1307	Lacticaseibacillus	paracasei	VCQBB4126L6	Scaffold10:8255:9256:+	fldH	333	330	39	328	199	1	1	328	1	327	1.51e-79	238
1308	Lacticaseibacillus	paracasei	VCQBB4126L6	Scaffold10:69562:70524:-	fldH	320	330	35.4	246	139	4	76	307	77	316	1.44e-34	121
1309	Lacticaseibacillus	paracasei	VCQBB4126L6	Scaffold9:56114:57163:-	fldH	349	334	33.6	277	166	7	47	313	11	279	1.08e-35	125
1310	Lacticaseibacillus	paracasei	VCQBB4126L6	Scaffold7:74322:75260:+	fldH	312	306	30	303	203	6	12	312	11	306	2.75e-35	122
1311	Lacticaseibacillus	paracasei	VCQBB4126L6	Scaffold27:37909:39672:+	IPD	587	579	33.7	564	358	9	16	572	4	558	4.23e-98	311
1312	Lacticaseibacillus	paracasei	VCQBB4126L6	Scaffold25:30053:31060:-	LDH	335	335	100	335	0	0	1	335	1	335	1.45e-240	655
1313	Lacticaseibacillus	paracasei	VCQBB4126L6	Scaffold12:33317:34255:-	LDH	312	312	100	312	0	0	1	312	1	312	5.77e-224	611
1314	Lacticaseibacillus	paracasei	VCQBB4126L6	Scaffold6:75967:76872:+	LDH	301	301	99.7	301	1	0	1	301	1	301	4.56e-220	600
1315	Lacticaseibacillus	paracasei	VCQBB4126L6	Scaffold1:211917:212807:+	LDH	296	296	99.7	296	1	0	1	296	1	296	6.33e-204	559
1316	Lacticaseibacillus	paracasei	VCQBB4126L6	Scaffold1:207615:208592:+	PPD	325	328	42.7	316	178	2	1	315	1	314	4.73e-79	244
1317	Lacticaseibacillus	paracasei	VCQBB4126L6	Scaffold1:206500:207612:+	PPD	370	368	41.1	265	155	1	55	319	49	312	1.15e-58	195
1318	Lacticaseibacillus	paracasei	VCQBB4126L6	Scaffold7:108839:109825:+	PPD	328	328	40.3	325	190	3	1	325	1	321	6.77e-74	231
1319	Lacticaseibacillus	paracasei	VCQBB4126L6	Scaffold7:107695:108699:+	PPD	334	368	31.4	322	204	3	14	332	36	343	9.51e-42	149
1320	Lacticaseibacillus	paracasei	VCQJJ296L4	Scaffold10:28547:29920:+	ALD	457	458	50.2	452	224	1	1	451	1	452	1.71e-146	426
1321	Lacticaseibacillus	paracasei	VCQJJ296L4	Scaffold8:64255:65733:+	ALD	492	497	39	474	277	9	14	482	26	492	4.06e-92	290
1322	Lacticaseibacillus	paracasei	VCQJJ296L4	Scaffold35:11293:12759:+	ALD	488	496	36.3	479	295	6	6	478	16	490	7.19e-88	278
1323	Lacticaseibacillus	paracasei	VCQJJ296L4	Scaffold1:254639:255358:-	ALD	239	245	32.6	233	147	4	7	233	14	242	6.39e-28	107
1324	Lacticaseibacillus	paracasei	VCQJJ296L4	Scaffold10:89781:90821:+	ALD	346	378	32.3	372	210	8	1	335	1	367	4.19e-42	151
1325	Lacticaseibacillus	paracasei	VCQJJ296L4	Scaffold10:22498:23964:-	amiE	488	487	99.8	487	1	0	2	488	1	487	0	936
1326	Lacticaseibacillus	paracasei	VCQJJ296L4	Scaffold6:103818:105272:-	amiE	484	518	37.8	418	240	9	68	471	85	496	2.1e-70	233
1327	Lacticaseibacillus	paracasei	VCQJJ296L4	Scaffold21:4393:5532:+	ArAT	379	319	100	290	0	0	15	304	1	290	8.8e-206	568
1328	Lacticaseibacillus	paracasei	VCQJJ296L4	Scaffold40:3995:5170:+	ArAT	391	391	100	391	0	0	1	391	1	391	6.84e-281	761
1329	Lacticaseibacillus	paracasei	VCQJJ296L4	Scaffold12:23787:24950:-	ArAT	387	387	100	387	0	0	1	387	1	387	8.3e-280	758
1330	Lacticaseibacillus	paracasei	VCQJJ296L4	Scaffold21:12583:13674:+	ArAT	363	363	99.7	363	1	0	1	363	1	363	5.02e-262	711
1331	Lacticaseibacillus	paracasei	VCQJJ296L4	Scaffold31:17833:19035:+	ArAT	400	408	50.1	391	192	3	3	390	5	395	3.28e-137	399
1332	Lacticaseibacillus	paracasei	VCQJJ296L4	Scaffold1:36640:37815:-	ArAT	391	395	50.1	389	190	3	3	389	3	389	1.41e-130	381
1333	Lacticaseibacillus	paracasei	VCQJJ296L4	Scaffold12:22751:23728:-	fldH	325	329	58.3	324	135	0	1	324	5	328	1.32e-127	360
1334	Lacticaseibacillus	paracasei	VCQJJ296L4	Scaffold39:5823:6824:-	fldH	333	330	39.3	328	198	1	1	328	1	327	1.51e-79	238
1335	Lacticaseibacillus	paracasei	VCQJJ296L4	Scaffold8:36508:37470:-	fldH	320	330	35.4	246	139	4	76	307	77	316	1.44e-34	121
1336	Lacticaseibacillus	paracasei	VCQJJ296L4	Scaffold1:26394:27422:-	fldH	342	306	30.4	303	202	6	42	342	11	306	1.99e-35	123
1337	Lacticaseibacillus	paracasei	VCQJJ296L4	Scaffold7:72095:73858:-	IPD	587	579	33.9	564	357	9	16	572	4	558	3.01e-98	311
1338	Lacticaseibacillus	paracasei	VCQJJ296L4	Scaffold29:16045:17052:-	LDH	335	335	100	335	0	0	1	335	1	335	1.45e-240	655
1339	Lacticaseibacillus	paracasei	VCQJJ296L4	Scaffold5:101983:102921:+	LDH	312	312	100	312	0	0	1	312	1	312	5.77e-224	611
1340	Lacticaseibacillus	paracasei	VCQJJ296L4	Scaffold26:25854:26744:-	LDH	296	296	100	296	0	0	1	296	1	296	2.21e-204	560
1341	Lacticaseibacillus	paracasei	VCQJJ296L4	Scaffold17:41141:42046:-	LDH	301	301	99.3	301	2	0	1	301	1	301	2.64e-219	598
1342	Lacticaseibacillus	paracasei	VCQJJ296L4	Scaffold26:30069:31046:-	PPD	325	328	42.7	316	178	2	1	315	1	314	4.73e-79	244
1343	Lacticaseibacillus	paracasei	VCQJJ296L4	Scaffold26:31049:32161:-	PPD	370	368	41.1	265	155	1	55	319	49	312	1.15e-58	195
1344	Lacticaseibacillus	paracasei	VCQJJ296L4	Scaffold41:3680:4666:-	PPD	328	328	40.3	325	190	3	1	325	1	321	6.77e-74	231
1345	Lacticaseibacillus	paracasei	VCQJLP2131L2	Scaffold17:27955:29328:+	ALD	457	458	50.2	452	224	1	1	451	1	452	4.87e-146	425
1346	Lacticaseibacillus	paracasei	VCQJLP2131L2	Scaffold35:6386:7852:+	ALD	488	496	36.3	479	295	6	6	478	16	490	1.43e-87	278
1347	Lacticaseibacillus	paracasei	VCQJLP2131L2	Scaffold1:38993:39712:-	ALD	239	245	32.6	233	147	4	7	233	14	242	1.26e-27	106
1348	Lacticaseibacillus	paracasei	VCQJLP2131L2	Scaffold9:52857:53897:-	ALD	346	378	32.5	372	209	8	1	335	1	367	4.02e-43	154
1349	Lacticaseibacillus	paracasei	VCQJLP2131L2	Scaffold17:21904:23370:-	amiE	488	487	100	487	0	0	2	488	1	487	0	943
1350	Lacticaseibacillus	paracasei	VCQJLP2131L2	Scaffold13:37002:38456:-	amiE	484	518	38	418	239	9	68	471	85	496	2.94e-70	233
1351	Lacticaseibacillus	paracasei	VCQJLP2131L2	Scaffold12:7699:8862:+	ArAT	387	387	100	387	0	0	1	387	1	387	8.3e-280	758
1352	Lacticaseibacillus	paracasei	VCQJLP2131L2	Scaffold56:3871:5046:+	ArAT	391	391	99.7	391	1	0	1	391	1	391	2.29e-279	758
1353	Lacticaseibacillus	paracasei	VCQJLP2131L2	Scaffold3:2655:3746:-	ArAT	363	363	99.7	363	1	0	1	363	1	363	3.54e-262	712
1354	Lacticaseibacillus	paracasei	VCQJLP2131L2	Scaffold3:10797:11936:-	ArAT	379	365	99.5	365	2	0	15	379	1	365	1.86e-264	718
1355	Lacticaseibacillus	paracasei	VCQJLP2131L2	Scaffold2:9455:10789:-	ArAT	444	408	50.1	391	192	3	47	434	5	395	1.58e-136	399
1356	Lacticaseibacillus	paracasei	VCQJLP2131L2	Scaffold3:64649:65824:-	ArAT	391	395	50.1	389	190	3	3	389	3	389	4.96e-131	382
1357	Lacticaseibacillus	paracasei	VCQJLP2131L2	Scaffold12:8906:9787:+	fldH	293	329	58.5	289	120	0	3	291	2	290	7.27e-114	324
1358	Lacticaseibacillus	paracasei	VCQJLP2131L2	Scaffold23:40486:41487:-	fldH	333	331	39.3	323	194	2	1	322	1	322	4.43e-76	229
1359	Lacticaseibacillus	paracasei	VCQJLP2131L2	Scaffold43:18426:19388:-	fldH	320	330	35.8	246	138	4	76	307	77	316	5.33e-35	122
1360	Lacticaseibacillus	paracasei	VCQJLP2131L2	Scaffold3:54315:55253:-	fldH	312	306	30.1	312	191	7	12	312	11	306	5.19e-36	124
1361	Lacticaseibacillus	paracasei	VCQJLP2131L2	Scaffold36:7170:8903:-	IPD	577	579	33.7	564	358	9	6	562	4	558	4.86e-97	308
1362	Lacticaseibacillus	paracasei	VCQJLP2131L2	Scaffold14:25748:26686:+	LDH	312	312	100	312	0	0	1	312	1	312	5.77e-224	611
1363	Lacticaseibacillus	paracasei	VCQJLP2131L2	Scaffold2:119837:120844:-	LDH	335	335	100	335	0	0	1	335	1	335	1.45e-240	655
1364	Lacticaseibacillus	paracasei	VCQJLP2131L2	Scaffold8:25687:26577:-	LDH	296	296	99.7	296	1	0	1	296	1	296	6.33e-204	559
1365	Lacticaseibacillus	paracasei	VCQJLP2131L2	Scaffold2:53346:54251:+	LDH	301	301	99.7	301	1	0	1	301	1	301	4.56e-220	600
1366	Lacticaseibacillus	paracasei	VCQJLP2131L2	Scaffold8:29902:30879:-	PPD	325	328	42.7	316	178	2	1	315	1	314	4.73e-79	244
1367	Lacticaseibacillus	paracasei	VCQJLP2131L2	Scaffold8:30882:31994:-	PPD	370	368	41.1	265	155	1	55	319	49	312	1.15e-58	195
1368	Lacticaseibacillus	paracasei	VCQJLP2131L2	Scaffold3:19749:20735:-	PPD	328	328	40	325	191	3	1	325	1	321	3.39e-74	232
1369	Lacticaseibacillus	paracasei	VCQJLP2131L2	Scaffold3:20875:21879:-	PPD	334	368	31.7	322	203	3	14	332	36	343	1.78e-42	151
1370	Lacticaseibacillus	paracasei	VCQJLP2131L2	Scaffold2:82335:83513:+	TMO	392	394	61.9	391	148	1	3	392	4	394	3.07e-164	466
1371	Lacticaseibacillus	paracasei	VCQQJ30173L8	Scaffold8:67150:68523:-	ALD	457	458	50.2	452	224	1	1	451	1	452	1.38e-145	424
1372	Lacticaseibacillus	paracasei	VCQQJ30173L8	Scaffold5:87156:88622:+	ALD	488	496	36.3	479	295	6	6	478	16	490	1.43e-87	278
1373	Lacticaseibacillus	paracasei	VCQQJ30173L8	Scaffold11:53794:54513:+	ALD	239	245	32.6	233	147	4	7	233	14	242	1.26e-27	106
1374	Lacticaseibacillus	paracasei	VCQQJ30173L8	Scaffold8:5461:6501:-	ALD	346	378	32.5	372	209	8	1	335	1	367	4.02e-43	154
1375	Lacticaseibacillus	paracasei	VCQQJ30173L8	Scaffold41:17756:18838:+	ALD	360	357	30.4	293	177	9	1	282	1	277	1.87e-22	97.8
1376	Lacticaseibacillus	paracasei	VCQQJ30173L8	Scaffold8:73108:74574:+	amiE	488	487	100	487	0	0	2	488	1	487	0	943
1377	Lacticaseibacillus	paracasei	VCQQJ30173L8	Scaffold26:11926:13380:+	amiE	484	518	38	418	239	9	68	471	85	496	2.94e-70	233
1378	Lacticaseibacillus	paracasei	VCQQJ30173L8	Scaffold19:6504:7667:+	ArAT	387	277	100	277	0	0	111	387	1	277	2.86e-196	543
1379	Lacticaseibacillus	paracasei	VCQQJ30173L8	Scaffold48:9286:10461:-	ArAT	391	391	99.7	391	1	0	1	391	1	391	2.29e-279	758
1380	Lacticaseibacillus	paracasei	VCQQJ30173L8	Scaffold20:22069:23160:+	ArAT	363	363	99.7	363	1	0	1	363	1	363	3.54e-262	712
1381	Lacticaseibacillus	paracasei	VCQQJ30173L8	Scaffold20:13879:15018:+	ArAT	379	365	99.5	365	2	0	15	379	1	365	1.86e-264	718
1382	Lacticaseibacillus	paracasei	VCQQJ30173L8	Scaffold12:39085:40260:-	ArAT	391	395	50.1	389	190	3	3	389	3	389	4.96e-131	382
1383	Lacticaseibacillus	paracasei	VCQQJ30173L8	Scaffold15:58662:59996:-	ArAT	444	408	50.1	391	192	3	47	434	5	395	1.58e-136	399
1384	Lacticaseibacillus	paracasei	VCQQJ30173L8	Scaffold19:7711:8703:+	fldH	330	329	58.4	327	136	0	3	329	2	328	4.84e-129	364
1385	Lacticaseibacillus	paracasei	VCQQJ30173L8	Scaffold22:43522:44523:+	fldH	333	331	39.3	323	194	2	1	322	1	322	4.43e-76	229
1386	Lacticaseibacillus	paracasei	VCQQJ30173L8	Scaffold16:16274:17236:+	fldH	320	330	35.8	246	138	4	76	307	77	316	5.33e-35	122
1387	Lacticaseibacillus	paracasei	VCQQJ30173L8	Scaffold12:28751:29689:-	fldH	312	306	30.1	312	191	7	12	312	11	306	5.19e-36	124
1388	Lacticaseibacillus	paracasei	VCQQJ30173L8	Scaffold13:56392:58155:+	IPD	587	579	33.7	564	358	9	16	572	4	558	1.65e-97	309
1389	Lacticaseibacillus	paracasei	VCQQJ30173L8	Scaffold1:41774:42712:-	LDH	312	312	100	312	0	0	1	312	1	312	5.77e-224	611
1390	Lacticaseibacillus	paracasei	VCQQJ30173L8	Scaffold6:22703:23710:+	LDH	335	335	100	335	0	0	1	335	1	335	1.45e-240	655
1391	Lacticaseibacillus	paracasei	VCQQJ30173L8	Scaffold6:89296:90201:-	LDH	301	301	99.7	301	1	0	1	301	1	301	2.64e-219	598
1392	Lacticaseibacillus	paracasei	VCQQJ30173L8	Scaffold3:70226:71116:+	LDH	296	296	99.7	296	1	0	1	296	1	296	6.33e-204	559
1393	Lacticaseibacillus	paracasei	VCQQJ30173L8	Scaffold3:65924:66901:+	PPD	325	328	42.7	316	178	2	1	315	1	314	4.73e-79	244
1394	Lacticaseibacillus	paracasei	VCQQJ30173L8	Scaffold3:64809:65921:+	PPD	370	368	41.1	265	155	1	55	319	49	312	1.15e-58	195
1395	Lacticaseibacillus	paracasei	VCQQJ30173L8	Scaffold20:5080:6066:+	PPD	328	328	40	325	191	3	1	325	1	321	1.7e-74	233
1396	Lacticaseibacillus	paracasei	VCQQJ30173L8	Scaffold20:3936:4940:+	PPD	334	368	31.7	322	203	3	14	332	36	343	3.48e-42	150
1397	Lacticaseibacillus	paracasei	VCQQJ30173L8	Scaffold6:60034:61212:-	TMO	392	394	61.9	391	148	1	3	392	4	394	8.78e-164	465
1398	Lacticaseibacillus	paracasei	VCQQJ4174M3	Scaffold7:16639:18012:-	ALD	457	458	50.2	452	224	1	1	451	1	452	6.9e-146	425
1399	Lacticaseibacillus	paracasei	VCQQJ4174M3	Scaffold4:202201:203679:+	ALD	492	497	38.8	474	278	9	14	482	26	492	1.25e-90	286
1400	Lacticaseibacillus	paracasei	VCQQJ4174M3	Scaffold4:171627:173105:+	ALD	492	497	38.8	474	278	9	14	482	26	492	1.25e-90	286
1401	Lacticaseibacillus	paracasei	VCQQJ4174M3	Scaffold7:138003:139469:-	ALD	488	493	35.4	489	311	3	1	487	1	486	1.27e-91	288
1402	Lacticaseibacillus	paracasei	VCQQJ4174M3	Scaffold2:120653:121372:+	ALD	239	245	32.6	233	147	4	7	233	14	242	1.26e-27	106
1403	Lacticaseibacillus	paracasei	VCQQJ4174M3	Scaffold5:134520:135560:-	ALD	346	378	32.5	372	209	8	1	335	1	367	1.1e-42	152
1404	Lacticaseibacillus	paracasei	VCQQJ4174M3	Scaffold7:22597:24063:+	amiE	488	487	99.4	487	3	0	2	488	1	487	0	929
1405	Lacticaseibacillus	paracasei	VCQQJ4174M3	Scaffold9:82971:84425:+	amiE	484	518	38	418	239	9	68	471	85	496	2.94e-70	233
1406	Lacticaseibacillus	paracasei	VCQQJ4174M3	Scaffold1:14537:15628:+	ArAT	363	363	99.7	363	1	0	1	363	1	363	4.13e-261	709
1407	Lacticaseibacillus	paracasei	VCQQJ4174M3	Scaffold5:65069:66232:-	ArAT	387	277	99.6	277	1	0	111	387	1	277	1.16e-195	541
1408	Lacticaseibacillus	paracasei	VCQQJ4174M3	Scaffold1:6347:7486:+	ArAT	379	365	99.5	365	2	0	15	379	1	365	7.59e-264	717
1409	Lacticaseibacillus	paracasei	VCQQJ4174M3	Scaffold35:8325:9500:-	ArAT	391	391	99.5	391	2	0	1	391	1	391	1.32e-278	756
1410	Lacticaseibacillus	paracasei	VCQQJ4174M3	Scaffold10:63745:64920:+	ArAT	391	395	50.4	389	189	3	3	389	3	389	2.47e-131	383
1411	Lacticaseibacillus	paracasei	VCQQJ4174M3	Scaffold18:34678:35880:-	ArAT	400	408	50.1	391	192	3	3	390	5	395	3.28e-137	399
1412	Lacticaseibacillus	paracasei	VCQQJ4174M3	Scaffold5:64033:65025:-	fldH	330	329	58.1	327	137	0	3	329	2	328	1.38e-128	363
1413	Lacticaseibacillus	paracasei	VCQQJ4174M3	Scaffold4:82531:83532:+	fldH	333	330	39	328	199	1	1	328	1	327	1.51e-79	238
1414	Lacticaseibacillus	paracasei	VCQQJ4174M3	Scaffold4:143838:144800:-	fldH	320	330	35.4	246	139	4	76	307	77	316	1.44e-34	121
1415	Lacticaseibacillus	paracasei	VCQQJ4174M3	Scaffold19:41384:42433:-	fldH	349	334	33.6	277	166	7	47	313	11	279	1.08e-35	125
1416	Lacticaseibacillus	paracasei	VCQQJ4174M3	Scaffold10:74256:75194:+	fldH	312	306	30.4	303	202	6	12	312	11	306	7.24e-36	124
1417	Lacticaseibacillus	paracasei	VCQQJ4174M3	Scaffold14:59703:61466:+	IPD	587	579	33.7	564	358	9	16	572	4	558	4.23e-98	311
1418	Lacticaseibacillus	paracasei	VCQQJ4174M3	Scaffold28:15231:16238:-	LDH	335	335	100	335	0	0	1	335	1	335	1.45e-240	655
1419	Lacticaseibacillus	paracasei	VCQQJ4174M3	Scaffold3:201414:202352:+	LDH	312	312	100	312	0	0	1	312	1	312	5.77e-224	611
1420	Lacticaseibacillus	paracasei	VCQQJ4174M3	Scaffold1:134376:135266:-	LDH	296	296	99.7	296	1	0	1	296	1	296	6.33e-204	559
1421	Lacticaseibacillus	paracasei	VCQQJ4174M3	Scaffold17:41503:42408:-	LDH	301	301	99.7	301	1	0	1	301	1	301	4.56e-220	600
1422	Lacticaseibacillus	paracasei	VCQQJ4174M3	Scaffold1:138591:139568:-	PPD	325	328	42.7	316	178	2	1	315	1	314	4.73e-79	244
1423	Lacticaseibacillus	paracasei	VCQQJ4174M3	Scaffold1:139571:140683:-	PPD	370	368	40.8	265	156	1	55	319	49	312	8.91e-58	192
1424	Lacticaseibacillus	paracasei	VCQQJ4174M3	Scaffold10:108773:109759:+	PPD	328	328	40.3	325	190	3	1	325	1	321	6.77e-74	231
1425	Lacticaseibacillus	paracasei	VCQQJ4174M3	Scaffold10:107629:108633:+	PPD	334	368	31.4	322	204	3	14	332	36	343	9.51e-42	149
1426	Lacticaseibacillus	paracasei	VCQWX5L7	Scaffold8_11789 10416	ALD	457	458	50.2	454	221	2	1	451	1	452	1.96e-145	424
1427	Lacticaseibacillus	paracasei	VCQWX5L7	Scaffold8_140940 139474	ALD	488	493	35.6	489	310	3	1	487	1	486	4.12e-93	292
1428	Lacticaseibacillus	paracasei	VCQWX5L7	Scaffold3_119418 118708	ALD	236	245	32.6	233	147	4	4	230	14	242	1.16e-27	106
1429	Lacticaseibacillus	paracasei	VCQWX5L7	Scaffold13_55131 56171	ALD	346	378	32.5	372	209	8	1	335	1	367	1.1e-42	152
1430	Lacticaseibacillus	paracasei	VCQWX5L7	Scaffold8_16374 17840	amiE	488	487	99.8	487	1	0	2	488	1	487	0	934
1431	Lacticaseibacillus	paracasei	VCQWX5L7	Scaffold7_71762 70308	amiE	484	518	37.8	418	240	9	68	471	85	496	5.78e-70	232
1432	Lacticaseibacillus	paracasei	VCQWX5L7	Scaffold18_47190 48353	ArAT	387	277	100	277	0	0	111	387	1	277	2.86e-196	543
1433	Lacticaseibacillus	paracasei	VCQWX5L7	Scaffold1_256296 255157	ArAT	379	365	99.7	365	1	0	15	379	1	365	1.31e-264	719
1434	Lacticaseibacillus	paracasei	VCQWX5L7	Scaffold1_248056 247016	ArAT	346	363	99.7	346	1	0	1	346	18	363	9.3e-249	677
1435	Lacticaseibacillus	paracasei	VCQWX5L7	Scaffold29_3798 4973	ArAT	391	391	99.2	391	3	0	1	391	1	391	1.88e-278	755
1436	Lacticaseibacillus	paracasei	VCQWX5L7	Scaffold1_310126 309002	ArAT	374	395	50.1	371	181	3	4	372	21	389	6.12e-125	366
1437	Lacticaseibacillus	paracasei	VCQWX5L7	Scaffold23_21909 23111	ArAT	400	408	49.9	391	193	3	3	390	5	395	4.65e-137	398
1438	Lacticaseibacillus	paracasei	VCQWX5L7	Scaffold18_48412 49389	fldH	325	329	58.3	324	135	0	1	324	5	328	1.32e-127	360
1439	Lacticaseibacillus	paracasei	VCQWX5L7	Scaffold6_100246 99245	fldH	333	331	39.3	323	194	2	1	322	1	322	7.03e-75	226
1440	Lacticaseibacillus	paracasei	VCQWX5L7	Scaffold6_54309 55271	fldH	320	311	35.4	246	139	6	68	309	72	301	9.69e-36	124
1441	Lacticaseibacillus	paracasei	VCQWX5L7	Scaffold1_299623 298685	fldH	312	306	30.4	316	185	7	12	312	11	306	1.41e-35	123
1442	Lacticaseibacillus	paracasei	VCQWX5L7	Scaffold10_20866 19133	IPD	577	579	33.9	564	357	9	6	562	4	558	8.15e-99	312
1443	Lacticaseibacillus	paracasei	VCQWX5L7	Scaffold12_76432 75425	LDH	335	335	100	335	0	0	1	335	1	335	1.45e-240	655
1444	Lacticaseibacillus	paracasei	VCQWX5L7	Scaffold2_214999 215937	LDH	312	312	99.7	312	1	0	1	312	1	312	4.74e-223	608
1445	Lacticaseibacillus	paracasei	VCQWX5L7	Scaffold12_17728 18633	LDH	301	301	99.3	301	2	0	1	301	1	301	2.17e-218	596
1446	Lacticaseibacillus	paracasei	VCQWX5L7	Scaffold1_130652 131527	LDH	291	296	99.3	291	2	0	1	291	6	296	1.17e-200	550
1447	Lacticaseibacillus	paracasei	VCQWX5L7	Scaffold1_126338 127315	PPD	325	328	42.7	316	178	2	1	315	1	314	4.73e-79	244
1448	Lacticaseibacillus	paracasei	VCQWX5L7	Scaffold1_125223 126335	PPD	370	368	41.1	265	155	1	55	319	49	312	1.15e-58	195
1449	Lacticaseibacillus	paracasei	VCQWX5L7	Scaffold1_265105 264119	PPD	328	328	40	325	191	3	1	325	1	321	3.39e-74	232
1450	Lacticaseibacillus	paracasei	VCQWX5L7	Scaffold1_266249 265245	PPD	334	368	31.7	322	203	3	14	332	36	343	3.48e-42	150
1451	Lacticaseibacillus	paracasei	VCQY0Y1157M2	Scaffold1:82785:84158:+	ALD	457	458	50.2	452	224	1	1	451	1	452	6.9e-146	425
1452	Lacticaseibacillus	paracasei	VCQY0Y1157M2	Scaffold7:31809:33287:-	ALD	492	497	39	474	277	9	14	482	26	492	4.06e-92	290
1453	Lacticaseibacillus	paracasei	VCQY0Y1157M2	Scaffold12:19607:21073:-	ALD	488	493	35.6	489	310	3	1	487	1	486	1.15e-92	291
1454	Lacticaseibacillus	paracasei	VCQY0Y1157M2	Scaffold1:144312:145352:+	ALD	346	378	32.3	372	210	8	1	335	1	367	8.18e-42	150
1455	Lacticaseibacillus	paracasei	VCQY0Y1157M2	Scaffold2:67681:68400:+	ALD	239	245	32.2	233	148	4	7	233	14	242	3.45e-27	105
1456	Lacticaseibacillus	paracasei	VCQY0Y1157M2	Scaffold32:337:1419:-	ALD	360	357	30.4	293	177	9	1	282	1	277	1.87e-22	97.8
1457	Lacticaseibacillus	paracasei	VCQY0Y1157M2	Scaffold1:76734:78200:-	amiE	488	487	100	487	0	0	2	488	1	487	0	935
1458	Lacticaseibacillus	paracasei	VCQY0Y1157M2	Scaffold10:82918:84372:+	amiE	484	518	38	418	239	9	68	471	85	496	2.94e-70	233
1459	Lacticaseibacillus	paracasei	VCQY0Y1157M2	Scaffold1:214726:215889:+	ArAT	387	387	100	387	0	0	1	387	1	387	8.3e-280	758
1460	Lacticaseibacillus	paracasei	VCQY0Y1157M2	Scaffold6:97496:98722:+	ArAT	408	365	100	365	0	0	44	408	1	365	7.25e-265	721
1461	Lacticaseibacillus	paracasei	VCQY0Y1157M2	Scaffold34:3892:5067:+	ArAT	391	391	99.5	391	2	0	1	391	1	391	4.62e-279	757
1462	Lacticaseibacillus	paracasei	VCQY0Y1157M2	Scaffold6:105773:106894:+	ArAT	373	363	99.2	363	3	0	1	363	1	363	1.45e-259	706
1463	Lacticaseibacillus	paracasei	VCQY0Y1157M2	Scaffold16:18618:19820:+	ArAT	400	408	50.1	391	192	3	3	390	5	395	3.28e-137	399
1464	Lacticaseibacillus	paracasei	VCQY0Y1157M2	Scaffold6:43800:44975:+	ArAT	391	395	50.1	389	190	3	3	389	3	389	4.96e-131	382
1465	Lacticaseibacillus	paracasei	VCQY0Y1157M2	Scaffold1:215933:216925:+	fldH	330	329	58.4	327	136	0	3	329	2	328	8.43e-130	366
1466	Lacticaseibacillus	paracasei	VCQY0Y1157M2	Scaffold7:119624:120625:-	fldH	333	331	38.7	323	196	2	1	322	1	322	3.52e-75	227
1467	Lacticaseibacillus	paracasei	VCQY0Y1157M2	Scaffold7:60070:61032:+	fldH	320	311	35.4	246	139	6	68	309	72	301	9.69e-36	124
1468	Lacticaseibacillus	paracasei	VCQY0Y1157M2	Scaffold6:54281:55219:+	fldH	312	306	30.4	303	202	6	12	312	11	306	7.24e-36	124
1469	Lacticaseibacillus	paracasei	VCQY0Y1157M2	Scaffold4:108363:110126:+	IPD	587	579	33.9	564	357	9	16	572	4	558	2.14e-98	311
1470	Lacticaseibacillus	paracasei	VCQY0Y1157M2	Scaffold14:78646:79653:-	LDH	335	335	100	335	0	0	1	335	1	335	1.45e-240	655
1471	Lacticaseibacillus	paracasei	VCQY0Y1157M2	Scaffold3:193603:194541:+	LDH	312	312	100	312	0	0	1	312	1	312	5.77e-224	611
1472	Lacticaseibacillus	paracasei	VCQY0Y1157M2	Scaffold5:91476:92366:-	LDH	296	296	100	296	0	0	1	296	1	296	2.21e-204	560
1473	Lacticaseibacillus	paracasei	VCQY0Y1157M2	Scaffold14:21264:22169:+	LDH	301	301	99.7	301	1	0	1	301	1	301	4.56e-220	600
1474	Lacticaseibacillus	paracasei	VCQY0Y1157M2	Scaffold5:95691:96668:-	PPD	325	328	42.7	316	178	2	1	315	1	314	4.73e-79	244
1475	Lacticaseibacillus	paracasei	VCQY0Y1157M2	Scaffold5:96671:97783:-	PPD	370	368	41.1	265	155	1	55	319	49	312	1.15e-58	195
1476	Lacticaseibacillus	paracasei	VCQY0Y1157M2	Scaffold6:88785:89771:+	PPD	328	328	39.7	325	192	3	1	325	1	321	1.35e-73	231
1477	Lacticaseibacillus	paracasei	VCQY0Y1157M2	Scaffold6:87641:88645:+	PPD	334	368	31.7	322	203	3	14	332	36	343	3.48e-42	150
1478	Lacticaseibacillus	paracasei	VCQYB7171M7	Scaffold2:22583:23956:-	ALD	457	458	50.2	452	224	1	1	451	1	452	4.87e-146	425
1479	Lacticaseibacillus	paracasei	VCQYB7171M7	Scaffold50:4364:4765:-	ALD	133	170	48	123	62	1	1	121	1	123	1.05e-37	126
1480	Lacticaseibacillus	paracasei	VCQYB7171M7	Scaffold2:152162:153628:-	ALD	488	493	35.8	489	309	3	1	487	1	486	1.47e-93	293
1481	Lacticaseibacillus	paracasei	VCQYB7171M7	Scaffold6:86153:86872:-	ALD	239	245	32.6	233	147	4	7	233	14	242	6.39e-28	107
1482	Lacticaseibacillus	paracasei	VCQYB7171M7	Scaffold27:24703:25743:-	ALD	346	378	31.7	372	212	8	1	335	1	367	3e-42	151
1483	Lacticaseibacillus	paracasei	VCQYB7171M7	Scaffold2:28541:30007:+	amiE	488	487	99.4	487	3	0	2	488	1	487	0	930
1484	Lacticaseibacillus	paracasei	VCQYB7171M7	Scaffold9:77935:79389:-	amiE	484	518	37.8	418	240	9	68	471	85	496	5.78e-70	232
1485	Lacticaseibacillus	paracasei	VCQYB7171M7	Scaffold7:14853:16016:+	ArAT	387	387	99.7	387	1	0	1	387	1	387	1.18e-279	758
1486	Lacticaseibacillus	paracasei	VCQYB7171M7	Scaffold1:89166:90257:+	ArAT	363	363	99.7	363	1	0	1	363	1	363	1.68e-260	707
1487	Lacticaseibacillus	paracasei	VCQYB7171M7	Scaffold47:3892:5067:+	ArAT	391	391	99.2	391	3	0	1	391	1	391	1.61e-279	758
1488	Lacticaseibacillus	paracasei	VCQYB7171M7	Scaffold1:80977:82116:+	ArAT	379	319	99	290	3	0	15	304	1	290	3.58e-205	566
1489	Lacticaseibacillus	paracasei	VCQYB7171M7	Scaffold21:9455:10657:-	ArAT	400	408	50.1	391	192	3	3	390	5	395	3.28e-137	399
1490	Lacticaseibacillus	paracasei	VCQYB7171M7	Scaffold1:27091:28266:+	ArAT	391	395	50.1	389	190	3	3	389	3	389	3.5e-131	382
1491	Lacticaseibacillus	paracasei	VCQYB7171M7	Scaffold7:16060:17052:+	fldH	330	329	58.1	327	137	0	3	329	2	328	6.86e-129	364
1492	Lacticaseibacillus	paracasei	VCQYB7171M7	Scaffold19:54908:55909:-	fldH	333	331	39.3	323	194	2	1	322	1	322	3.14e-76	230
1493	Lacticaseibacillus	paracasei	VCQYB7171M7	Scaffold44:13915:14877:+	fldH	320	311	35.4	246	139	6	68	309	72	301	1.31e-36	126
1494	Lacticaseibacillus	paracasei	VCQYB7171M7	Scaffold1:37661:38599:+	fldH	312	306	30.1	312	191	7	12	312	11	306	5.19e-36	124
1495	Lacticaseibacillus	paracasei	VCQYB7171M7	Scaffold13:11187:12950:-	IPD	587	579	34	564	356	9	16	572	4	558	1.52e-98	312
1496	Lacticaseibacillus	paracasei	VCQYB7171M7	Scaffold24:22581:23588:+	LDH	335	335	100	335	0	0	1	335	1	335	1.45e-240	655
1497	Lacticaseibacillus	paracasei	VCQYB7171M7	Scaffold3:96146:97084:-	LDH	312	312	100	312	0	0	1	312	1	312	5.77e-224	611
1498	Lacticaseibacillus	paracasei	VCQYB7171M7	Scaffold1:208293:209183:-	LDH	296	296	99.7	296	1	0	1	296	1	296	8.99e-204	558
1499	Lacticaseibacillus	paracasei	VCQYB7171M7	Scaffold21:49962:50867:+	LDH	301	301	99.3	301	2	0	1	301	1	301	1.31e-219	599
1500	Lacticaseibacillus	paracasei	VCQYB7171M7	Scaffold1:212508:213485:-	PPD	325	328	42.7	316	178	2	1	315	1	314	4.73e-79	244
1501	Lacticaseibacillus	paracasei	VCQYB7171M7	Scaffold1:213488:214600:-	PPD	370	368	41.1	265	155	1	55	319	49	312	1.15e-58	195
1502	Lacticaseibacillus	paracasei	VCQYB7171M7	Scaffold1:72179:73165:+	PPD	328	328	40	325	191	3	1	325	1	321	3.39e-74	232
1503	Lacticaseibacillus	paracasei	VCQYB7171M7	Scaffold1:71035:72039:+	PPD	334	368	32	322	202	3	14	332	36	343	3.48e-42	150
1504	Lacticaseibacillus	paracasei	VCQYB7171M7	Scaffold28:11108:12286:-	TMO	392	394	61.4	391	150	1	3	392	4	394	3.07e-164	466
1505	Lactiplantibacillus	pentosus	DL49	Scaffold13_47360 45948	ALD	470	458	59.3	455	183	2	1	454	1	454	7.38e-184	522
1506	Lactiplantibacillus	pentosus	DL49	Scaffold16_1083 367	ALD	238	245	35.8	226	137	4	18	236	21	245	1.71e-27	106
1507	Lactiplantibacillus	pentosus	DL49	Scaffold17_58407 57415	ALD	330	357	31.8	324	194	4	9	314	27	341	1.39e-40	146
1508	Lactiplantibacillus	pentosus	DL49	Scaffold63_9614 8532	ALD	360	357	30.7	293	176	9	1	282	1	277	3.88e-23	99.8
1509	Lactiplantibacillus	pentosus	DL49	Scaffold1_10092 8629	amiE	487	518	37.6	417	240	9	69	471	86	496	1.77e-74	244
1510	Lactiplantibacillus	pentosus	DL49	Scaffold39_9023 7956	ArAT	355	355	94.9	355	18	0	1	355	1	355	6.13e-243	662
1511	Lactiplantibacillus	pentosus	DL49	Scaffold14_3404 4591	ArAT	395	395	94.2	395	23	0	1	395	1	395	2.99e-277	753
1512	Lactiplantibacillus	pentosus	DL49	Scaffold6_71571 70330	ArAT	413	408	90	408	41	0	6	413	1	408	2.07e-269	734
1513	Lactiplantibacillus	pentosus	DL49	Scaffold11_65305 64139	ArAT	388	390	84.8	388	59	0	1	388	2	389	3.82e-238	653
1514	Lactiplantibacillus	pentosus	DL49	Scaffold1_273777 272584	ArAT	397	391	62.7	383	142	1	8	389	4	386	2.57e-173	489
1515	Lactiplantibacillus	pentosus	DL49	Scaffold7_105010 106215	ArAT	401	395	48.7	396	198	3	3	396	1	393	1.88e-128	376
1516	Lactiplantibacillus	pentosus	DL49	Scaffold8_67862 66690	ArAT	390	382	36.8	378	236	2	6	382	5	380	7e-81	253
1517	Lactiplantibacillus	pentosus	DL49	Scaffold19_54907 53456	ArAT	483	409	34.1	369	228	8	123	477	31	398	3.69e-53	185
1518	Lactiplantibacillus	pentosus	DL49	Scaffold48_2796 1798	fldH	332	339	46.5	329	174	2	1	329	1	327	3.34e-94	276
1519	Lactiplantibacillus	pentosus	DL49	Scaffold1_272569 271589	fldH	326	329	43.2	324	182	2	1	324	5	326	6.27e-85	252
1520	Lactiplantibacillus	pentosus	DL49	Scaffold1_364993 365952	fldH	319	311	37.7	247	138	8	45	290	55	286	3.26e-38	130
1521	Lactiplantibacillus	pentosus	DL49	Scaffold36_6673 5723	fldH	316	306	33.3	261	170	4	58	316	48	306	5.3e-38	129
1522	Lactiplantibacillus	pentosus	DL49	Scaffold1_167741 168706	fldH	321	331	32.8	247	137	7	60	289	69	303	2.05e-30	110
1523	Lactiplantibacillus	pentosus	DL49	Scaffold1_58045 57110	LDH	311	309	100	309	0	0	3	311	1	309	2.64e-219	599
1524	Lactiplantibacillus	pentosus	DL49	Scaffold10_17215 18177	LDH	320	320	100	320	0	0	1	320	1	320	4.08e-228	622
1525	Lactiplantibacillus	pentosus	DL49	Scaffold8_58741 57782	LDH	319	305	64.7	303	104	2	1	301	1	302	2.96e-136	389
1526	Lactiplantibacillus	pentosus	DL49	Scaffold14_40413 41372	LDH	319	302	57.1	301	127	1	12	312	1	299	1.1e-118	344
1527	Lactiplantibacillus	pentosus	DL49	Scaffold12_62350 61421	LDH	309	305	52.8	307	138	3	1	302	1	305	4.97e-108	317
1528	Lactiplantibacillus	pentosus	DL49	Scaffold9_61764 62705	LDH	313	296	32.7	223	138	3	84	304	78	290	1.02e-28	112
1529	Lactiplantibacillus	pentosus	DL49	Scaffold9_56693 57598	PPD	301	328	46.9	292	152	2	1	291	25	314	2.68e-77	239
1530	Lactiplantibacillus	pentosus	DL49	Scaffold2_256176 254923	TMO	417	417	94.5	417	23	0	1	417	1	417	1.12e-290	788
1531	Lactiplantibacillus	pentosus	FGDLZ2M10	Scaffold3:63206:64360:-	acdA	384	377	37	330	203	3	47	375	42	367	3.34e-61	202
1532	Lactiplantibacillus	pentosus	FGDLZ2M10	Scaffold3:267816:269228:+	ALD	470	458	57.8	455	190	2	1	454	1	454	2.13e-178	508
1533	Lactiplantibacillus	pentosus	FGDLZ2M10	Scaffold1:668638:669354:-	ALD	238	245	34.2	225	142	3	18	236	21	245	4.44e-28	107
1534	Lactiplantibacillus	pentosus	FGDLZ2M10	Scaffold3:54930:55970:-	ALD	346	378	32.3	372	209	8	1	334	1	367	1.18e-40	147
1535	Lactiplantibacillus	pentosus	FGDLZ2M10	Scaffold1:529459:530502:-	ALD	347	378	31.6	367	209	8	1	331	1	361	5.52e-44	156
1536	Lactiplantibacillus	pentosus	FGDLZ2M10	Scaffold9:50048:51511:+	amiE	487	518	37.9	420	245	8	65	472	82	497	3.04e-76	249
1537	Lactiplantibacillus	pentosus	FGDLZ2M10	Scaffold12:58695:59882:-	ArAT	395	395	99.5	395	2	0	1	395	1	395	2.84e-291	788
1538	Lactiplantibacillus	pentosus	FGDLZ2M10	Scaffold11:60940:62166:-	ArAT	408	408	99.5	408	2	0	1	408	1	408	3.96e-300	811
1539	Lactiplantibacillus	pentosus	FGDLZ2M10	Scaffold6:148802:149974:+	ArAT	390	390	99.2	390	3	0	1	390	1	390	1.28e-280	761
1540	Lactiplantibacillus	pentosus	FGDLZ2M10	Scaffold6:55664:56734:-	ArAT	356	356	98.9	356	4	0	1	356	1	356	2.67e-258	701
1541	Lactiplantibacillus	pentosus	FGDLZ2M10	Scaffold5:191662:192951:-	ArAT	429	391	62.7	383	142	1	41	422	4	386	2.3e-170	483
1542	Lactiplantibacillus	pentosus	FGDLZ2M10	Scaffold1:469488:470687:-	ArAT	399	395	48.7	396	198	3	1	394	1	393	2.16e-129	378
1543	Lactiplantibacillus	pentosus	FGDLZ2M10	Scaffold4:196678:197907:-	ArAT	409	382	36	378	239	2	24	400	5	380	8.99e-81	254
1544	Lactiplantibacillus	pentosus	FGDLZ2M10	Scaffold1:743144:744619:+	ArAT	491	409	33.3	369	231	8	131	485	31	398	1.79e-49	175
1545	Lactiplantibacillus	pentosus	FGDLZ2M10	Scaffold1:195019:196017:+	fldH	332	339	46.5	329	174	2	1	329	1	327	3.34e-94	276
1546	Lactiplantibacillus	pentosus	FGDLZ2M10	Scaffold5:190667:191659:-	fldH	330	329	43.3	328	184	2	1	328	1	326	1.97e-87	258
1547	Lactiplantibacillus	pentosus	FGDLZ2M10	Scaffold5:281591:282565:+	fldH	324	311	36	258	151	7	49	306	55	298	1.88e-38	131
1548	Lactiplantibacillus	pentosus	FGDLZ2M10	Scaffold6:245181:246131:-	fldH	316	306	31.8	261	174	4	58	316	48	306	5.87e-35	121
1549	Lactiplantibacillus	pentosus	FGDLZ2M10	Scaffold9:860:1789:+	LDH	309	309	100	309	0	0	1	309	1	309	5.49e-216	590
1550	Lactiplantibacillus	pentosus	FGDLZ2M10	Scaffold4:16432:17385:+	LDH	317	320	100	317	0	0	1	317	4	320	3.47e-226	617
1551	Lactiplantibacillus	pentosus	FGDLZ2M10	Scaffold4:186861:187820:-	LDH	319	305	64.4	303	105	2	1	301	1	302	5.96e-136	388
1552	Lactiplantibacillus	pentosus	FGDLZ2M10	Scaffold12:23968:24927:-	LDH	319	302	58.8	301	122	1	12	312	1	299	3.87e-119	345
1553	Lactiplantibacillus	pentosus	FGDLZ2M10	Scaffold7:38041:38958:+	LDH	305	305	53.5	303	134	3	1	298	1	301	2.63e-109	320
1554	Lactiplantibacillus	pentosus	FGDLZ2M10	Scaffold1:68557:69534:+	PPD	325	328	46.5	316	166	2	1	315	1	314	8.13e-83	254
1555	Lactiplantibacillus	pentosus	FGDLZ2M10	Scaffold1:67443:68555:+	PPD	370	368	42.7	260	147	2	51	310	46	303	4.51e-58	193
1556	Lactiplantibacillus	pentosus	FGDLZ2M10	Scaffold2:249604:250857:-	TMO	417	417	100	417	0	0	1	417	1	417	1.29e-305	826
1557	Lactiplantibacillus	pentosus	FHuNHHMY67L3	Scaffold1:177445:178590:-	acdA	381	377	35.4	376	239	3	3	375	1	375	2.73e-73	233
1558	Lactiplantibacillus	pentosus	FHuNHHMY67L3	Scaffold1:179913:181139:-	acdA	408	377	31.9	376	251	3	27	401	5	376	1.22e-51	178
1559	Lactiplantibacillus	pentosus	FHuNHHMY67L3	Scaffold4:251773:253185:+	ALD	470	458	59.3	455	183	2	1	454	1	454	7.38e-184	522
1560	Lactiplantibacillus	pentosus	FHuNHHMY67L3	Scaffold3:272523:273239:-	ALD	238	245	35.8	226	137	4	18	236	21	245	1.71e-27	106
1561	Lactiplantibacillus	pentosus	FHuNHHMY67L3	Scaffold6:45394:46434:+	ALD	346	357	31.6	348	210	5	1	330	4	341	1.82e-43	154
1562	Lactiplantibacillus	pentosus	FHuNHHMY67L3	Scaffold3:113853:114896:-	ALD	347	378	30.2	367	214	9	1	331	1	361	8.69e-41	147
1563	Lactiplantibacillus	pentosus	FHuNHHMY67L3	Scaffold2:505186:506649:+	amiE	487	518	37.6	417	240	9	69	471	86	496	1.77e-74	244
1564	Lactiplantibacillus	pentosus	FHuNHHMY67L3	Scaffold5:219885:220952:-	ArAT	355	355	95.2	355	17	0	1	355	1	355	1.06e-243	664
1565	Lactiplantibacillus	pentosus	FHuNHHMY67L3	Scaffold2:645502:646689:-	ArAT	395	395	94.7	395	21	0	1	395	1	395	2.99e-277	753
1566	Lactiplantibacillus	pentosus	FHuNHHMY67L3	Scaffold4:387605:388831:+	ArAT	408	408	90	408	41	0	1	408	1	408	1.19e-269	734
1567	Lactiplantibacillus	pentosus	FHuNHHMY67L3	Scaffold5:339375:340541:+	ArAT	388	390	84.8	388	59	0	1	388	2	389	2.69e-238	654
1568	Lactiplantibacillus	pentosus	FHuNHHMY67L3	Scaffold2:253735:254928:+	ArAT	397	391	63.2	383	140	1	8	389	4	386	3.16e-174	492
1569	Lactiplantibacillus	pentosus	FHuNHHMY67L3	Scaffold3:33860:35038:-	ArAT	392	395	48.8	387	193	3	3	387	10	393	2.04e-125	368
1570	Lactiplantibacillus	pentosus	FHuNHHMY67L3	Scaffold1:732509:733681:+	ArAT	390	382	36.8	378	236	2	6	382	5	380	3.51e-81	254
1571	Lactiplantibacillus	pentosus	FHuNHHMY67L3	Scaffold3:384078:385529:+	ArAT	483	409	34.1	369	228	8	123	477	31	398	5.16e-53	184
1572	Lactiplantibacillus	pentosus	FHuNHHMY67L3	Scaffold1:178603:179841:-	fldA	412	409	57.6	396	167	1	5	400	6	400	2.66e-169	481
1573	Lactiplantibacillus	pentosus	FHuNHHMY67L3	Scaffold6:252726:253724:-	fldH	332	339	46.5	329	174	2	1	329	1	327	3.34e-94	276
1574	Lactiplantibacillus	pentosus	FHuNHHMY67L3	Scaffold2:254931:255923:+	fldH	330	329	43.9	328	182	2	1	328	1	326	2.79e-87	258
1575	Lactiplantibacillus	pentosus	FHuNHHMY67L3	Scaffold2:158666:159637:-	fldH	323	311	38.5	247	136	8	49	294	55	286	3.44e-39	133
1576	Lactiplantibacillus	pentosus	FHuNHHMY67L3	Scaffold4:54714:55652:+	fldH	312	329	37.5	309	190	3	5	311	21	328	2.34e-66	204
1577	Lactiplantibacillus	pentosus	FHuNHHMY67L3	Scaffold5:443236:444186:-	fldH	316	306	33.3	261	170	4	58	316	48	306	3.79e-38	130
1578	Lactiplantibacillus	pentosus	FHuNHHMY67L3	Scaffold2:456992:457921:+	LDH	309	309	100	309	0	0	1	309	1	309	3.45e-219	598
1579	Lactiplantibacillus	pentosus	FHuNHHMY67L3	Scaffold1:907814:908767:-	LDH	317	320	100	317	0	0	1	317	4	320	3.47e-226	617
1580	Lactiplantibacillus	pentosus	FHuNHHMY67L3	Scaffold1:747600:748559:+	LDH	319	305	64.7	303	104	2	1	301	1	302	2.96e-136	389
1581	Lactiplantibacillus	pentosus	FHuNHHMY67L3	Scaffold2:607918:608877:-	LDH	319	302	57.1	301	127	1	12	312	1	299	1.1e-118	344
1582	Lactiplantibacillus	pentosus	FHuNHHMY67L3	Scaffold5:118877:119806:-	LDH	309	305	52.8	303	136	3	1	298	1	301	9.99e-108	316
1583	Lactiplantibacillus	pentosus	FHuNHHMY67L3	Scaffold6:343641:344618:-	PPD	325	328	46.5	316	166	2	1	315	1	314	8.13e-83	254
1584	Lactiplantibacillus	pentosus	FHuNHHMY67L3	Scaffold6:344620:345732:-	PPD	370	368	42.7	260	147	2	51	310	46	303	6.34e-58	193
1585	Lactiplantibacillus	pentosus	FHuNHHMY67L3	Scaffold1:356684:357937:-	TMO	417	417	94.7	417	22	0	1	417	1	417	2.25e-290	788
1586	Lactiplantibacillus	pentosus	FZJHZD217	Scaffold2 234251 235405	acdA	384	377	35.4	376	239	3	6	378	1	375	1.07e-73	234
1587	Lactiplantibacillus	pentosus	FZJHZD217	Scaffold2 231711 232937	acdA	408	377	31.9	376	251	3	27	401	5	376	1.22e-51	178
1588	Lactiplantibacillus	pentosus	FZJHZD217	Scaffold3 239233 240645	ALD	470	458	59.3	455	183	2	1	454	1	454	7.38e-184	522
1589	Lactiplantibacillus	pentosus	FZJHZD217	Scaffold19 1544 828	ALD	238	245	35.8	226	137	4	18	236	21	245	1.71e-27	106
1590	Lactiplantibacillus	pentosus	FZJHZD217	Scaffold4 280829 279789	ALD	346	357	31.6	348	210	5	1	330	4	341	1.82e-43	154
1591	Lactiplantibacillus	pentosus	FZJHZD217	Scaffold11 14837 13794	ALD	347	378	30.5	367	213	9	1	331	1	361	8.39e-42	150
1592	Lactiplantibacillus	pentosus	FZJHZD217	Scaffold8 38947 40410	amiE	487	518	37.6	417	240	9	69	471	86	496	1.77e-74	244
1593	Lactiplantibacillus	pentosus	FZJHZD217	Scaffold10 35575 36642	ArAT	355	355	95.8	355	15	0	1	355	1	355	7.79e-246	670
1594	Lactiplantibacillus	pentosus	FZJHZD217	Scaffold37 3408 4595	ArAT	395	395	94.7	395	21	0	1	395	1	395	3.65e-278	755
1595	Lactiplantibacillus	pentosus	FZJHZD217	Scaffold16 64695 65936	ArAT	413	408	89.7	408	42	0	6	413	1	408	5.93e-269	733
1596	Lactiplantibacillus	pentosus	FZJHZD217	Scaffold6 100947 99781	ArAT	388	390	85.3	388	57	0	1	388	2	389	1.63e-239	657
1597	Lactiplantibacillus	pentosus	FZJHZD217	Scaffold5 111972 113165	ArAT	397	391	63.2	383	140	1	8	389	4	386	3.16e-174	492
1598	Lactiplantibacillus	pentosus	FZJHZD217	Scaffold18 4022 2817	ArAT	401	395	48.5	396	199	3	3	396	1	393	7.55e-128	374
1599	Lactiplantibacillus	pentosus	FZJHZD217	Scaffold1 185230 184058	ArAT	390	382	36.8	378	236	2	6	382	5	380	3.51e-81	254
1600	Lactiplantibacillus	pentosus	FZJHZD217	Scaffold9 124637 123186	ArAT	483	409	34.1	369	228	8	123	477	31	398	5.16e-53	184
1601	Lactiplantibacillus	pentosus	FZJHZD217	Scaffold2 233045 234247	fldA	400	409	57.2	388	165	1	1	388	14	400	1.22e-164	468
1602	Lactiplantibacillus	pentosus	FZJHZD217	Scaffold4 72370 73311	fldH	313	339	47.2	303	159	1	8	310	26	327	4.09e-90	265
1603	Lactiplantibacillus	pentosus	FZJHZD217	Scaffold5 113180 114160	fldH	326	329	43.2	324	182	2	1	324	5	326	1.42e-83	248
1604	Lactiplantibacillus	pentosus	FZJHZD217	Scaffold5 17864 16893	fldH	323	311	38.5	247	136	8	49	294	55	286	3.44e-39	133
1605	Lactiplantibacillus	pentosus	FZJHZD217	Scaffold3 51579 52517	fldH	312	329	37.5	309	190	3	5	311	21	328	2.34e-66	204
1606	Lactiplantibacillus	pentosus	FZJHZD217	Scaffold23 13674 12739	fldH	311	306	33.3	261	170	4	53	311	48	306	4.69e-38	129
1607	Lactiplantibacillus	pentosus	FZJHZD217	Scaffold5 207035 206058	fldH	325	311	31.9	248	149	4	63	308	71	300	4.19e-30	108
1608	Lactiplantibacillus	pentosus	FZJHZD217	Scaffold1 17124 18077	LDH	317	320	100	317	0	0	1	317	4	320	3.47e-226	617
1609	Lactiplantibacillus	pentosus	FZJHZD217	Scaffold12 8841 7912	LDH	309	309	100	309	0	0	1	309	1	309	2.43e-219	599
1610	Lactiplantibacillus	pentosus	FZJHZD217	Scaffold1 176528 175569	LDH	319	305	64.7	303	104	2	1	301	1	302	2.96e-136	389
1611	Lactiplantibacillus	pentosus	FZJHZD217	Scaffold8 101350 100391	LDH	319	302	57.1	301	127	1	12	312	1	299	4.46e-118	343
1612	Lactiplantibacillus	pentosus	FZJHZD217	Scaffold17 31600 32529	LDH	309	305	52.8	307	138	3	1	302	1	305	4.97e-108	317
1613	Lactiplantibacillus	pentosus	FZJHZD217	Scaffold14 14851 13874	PPD	325	328	46.5	316	166	2	1	315	1	314	8.13e-83	254
1614	Lactiplantibacillus	pentosus	FZJHZD217	Scaffold14 15965 14853	PPD	370	368	42.7	260	147	2	51	310	46	303	6.34e-58	193
1615	Lactiplantibacillus	pentosus	FZJHZD217	Scaffold2 53861 55114	TMO	417	417	95.4	417	19	0	1	417	1	417	8.21e-293	794
1616	Lactiplantibacillus	pentosus	HY311	Scaffold12_97186 98598	ALD	470	458	59.3	455	183	2	1	454	1	454	1.48e-183	521
1617	Lactiplantibacillus	pentosus	HY311	Scaffold7_99392 100108	ALD	238	245	36.3	226	136	4	18	236	21	245	6.22e-28	107
1618	Lactiplantibacillus	pentosus	HY311	Scaffold5_97464 96547	ALD	305	357	31.8	292	172	4	16	289	59	341	4.65e-35	130
1619	Lactiplantibacillus	pentosus	HY311	Scaffold11_14885 13842	ALD	347	378	30.8	367	212	9	1	331	1	361	1.58e-42	152
1620	Lactiplantibacillus	pentosus	HY311	Scaffold27_4194 2731	amiE	487	518	37.6	417	240	9	69	471	86	496	3.49e-74	243
1621	Lactiplantibacillus	pentosus	HY311	Scaffold1_116066 114999	ArAT	355	355	95.8	355	15	0	1	355	1	355	2.72e-246	671
1622	Lactiplantibacillus	pentosus	HY311	Scaffold19_64987 63800	ArAT	395	395	94.7	395	21	0	1	395	1	395	3.65e-278	755
1623	Lactiplantibacillus	pentosus	HY311	Scaffold6_41007 39766	ArAT	413	408	90	408	41	0	6	413	1	408	1.03e-269	735
1624	Lactiplantibacillus	pentosus	HY311	Scaffold9_59245 60411	ArAT	388	390	85.1	388	58	0	1	388	2	389	6.62e-239	655
1625	Lactiplantibacillus	pentosus	HY311	Scaffold2_91646 92839	ArAT	397	391	62.9	383	141	1	8	389	4	386	9.01e-174	491
1626	Lactiplantibacillus	pentosus	HY311	Scaffold18_62893 64098	ArAT	401	395	48.7	396	198	3	3	396	1	393	1.88e-128	376
1627	Lactiplantibacillus	pentosus	HY311	Scaffold1_194219 195391	ArAT	390	382	36.5	378	237	2	6	382	5	380	1.97e-80	252
1628	Lactiplantibacillus	pentosus	HY311	Scaffold10_3448 4899	ArAT	483	409	33.9	369	229	8	123	477	31	398	1.96e-52	183
1629	Lactiplantibacillus	pentosus	HY311	Scaffold15_29382 30410	fldH	342	339	46.5	329	174	2	11	339	1	327	4.72e-94	276
1630	Lactiplantibacillus	pentosus	HY311	Scaffold2_92854 93834	fldH	326	329	43.2	324	182	2	1	324	5	326	2.51e-84	250
1631	Lactiplantibacillus	pentosus	HY311	Scaffold44_2750 3709	fldH	319	311	38.5	247	136	8	45	290	55	286	3.12e-39	133
1632	Lactiplantibacillus	pentosus	HY311	Scaffold22_18219 19169	fldH	316	306	33.2	259	170	3	60	316	49	306	5.3e-38	129
1633	Lactiplantibacillus	pentosus	HY311	Scaffold29_14787 15716	LDH	309	309	100	309	0	0	1	309	1	309	2.43e-219	599
1634	Lactiplantibacillus	pentosus	HY311	Scaffold20_17275 18228	LDH	317	320	100	317	0	0	1	317	4	320	3.47e-226	617
1635	Lactiplantibacillus	pentosus	HY311	Scaffold1_203116 204075	LDH	319	305	64.4	303	105	2	1	301	1	302	4.86e-135	386
1636	Lactiplantibacillus	pentosus	HY311	Scaffold19_27569 26610	LDH	319	302	57.1	301	127	1	12	312	1	299	4.46e-118	343
1637	Lactiplantibacillus	pentosus	HY311	Scaffold16_42263 43192	LDH	309	305	52.8	307	138	3	1	302	1	305	4.97e-108	317
1638	Lactiplantibacillus	pentosus	HY311	Scaffold14_75573 76550	PPD	325	328	46.5	316	166	2	1	315	1	314	8.13e-83	254
1639	Lactiplantibacillus	pentosus	HY311	Scaffold14_74459 75571	PPD	370	368	42.7	260	147	2	51	310	46	303	6.34e-58	193
1640	Lactiplantibacillus	pentosus	HY311	Scaffold3_257044 255791	TMO	417	417	95	417	21	0	1	417	1	417	1.12e-290	788
1641	Lactiplantibacillus	pentosus	L17001	Scaffold6_47252 45840	ALD	470	458	59.3	455	183	2	1	454	1	454	7.38e-184	522
1642	Lactiplantibacillus	pentosus	L17001	Scaffold19_1089 373	ALD	238	245	35.8	226	137	4	18	236	21	245	1.71e-27	106
1643	Lactiplantibacillus	pentosus	L17001	Scaffold24_51301 50384	ALD	305	357	31.8	292	172	4	16	289	59	341	9.04e-35	130
1644	Lactiplantibacillus	pentosus	L17001	Scaffold13_21806 20343	amiE	487	518	37.6	417	240	9	69	471	86	496	1.77e-74	244
1645	Lactiplantibacillus	pentosus	L17001	Scaffold42_9012 7945	ArAT	355	355	94.9	355	18	0	1	355	1	355	6.13e-243	662
1646	Lactiplantibacillus	pentosus	L17001	Scaffold18_3410 4597	ArAT	395	395	94.2	395	23	0	1	395	1	395	2.99e-277	753
1647	Lactiplantibacillus	pentosus	L17001	Scaffold10_38194 39435	ArAT	413	408	90	408	41	0	6	413	1	408	2.07e-269	734
1648	Lactiplantibacillus	pentosus	L17001	Scaffold25_28751 29917	ArAT	388	390	84.8	388	59	0	1	388	2	389	3.82e-238	653
1649	Lactiplantibacillus	pentosus	L17001	Scaffold4_56417 55224	ArAT	397	391	62.7	383	142	1	8	389	4	386	2.57e-173	489
1650	Lactiplantibacillus	pentosus	L17001	Scaffold1_213130 214335	ArAT	401	395	48.7	396	198	3	3	396	1	393	1.88e-128	376
1651	Lactiplantibacillus	pentosus	L17001	Scaffold12_60904 59732	ArAT	390	382	36.8	378	236	2	6	382	5	380	7e-81	253
1652	Lactiplantibacillus	pentosus	L17001	Scaffold17_45402 46853	ArAT	483	409	34.1	369	228	8	123	477	31	398	3.69e-53	185
1653	Lactiplantibacillus	pentosus	L17001	Scaffold48_2724 1726	fldH	332	339	46.5	329	174	2	1	329	1	327	3.34e-94	276
1654	Lactiplantibacillus	pentosus	L17001	Scaffold4_55209 54229	fldH	326	329	43.2	324	182	2	1	324	5	326	6.27e-85	252
1655	Lactiplantibacillus	pentosus	L17001	Scaffold4_147840 148811	fldH	323	311	37.7	247	138	8	49	294	55	286	3.59e-38	130
1656	Lactiplantibacillus	pentosus	L17001	Scaffold21_42110 41175	fldH	311	306	33.3	261	170	4	53	311	48	306	4.69e-38	129
1657	Lactiplantibacillus	pentosus	L17001	Scaffold8_80982 81959	fldH	325	331	32.8	247	137	7	64	293	69	303	3.08e-30	109
1658	Lactiplantibacillus	pentosus	L17001	Scaffold11_90919 89957	LDH	320	320	100	320	0	0	1	320	1	320	4.08e-228	622
1659	Lactiplantibacillus	pentosus	L17001	Scaffold13_69714 68779	LDH	311	309	100	309	0	0	3	311	1	309	2.64e-219	599
1660	Lactiplantibacillus	pentosus	L17001	Scaffold12_51783 50824	LDH	319	305	64.7	303	104	2	1	301	1	302	2.96e-136	389
1661	Lactiplantibacillus	pentosus	L17001	Scaffold18_40419 41378	LDH	319	302	57.1	301	127	1	12	312	1	299	1.1e-118	344
1662	Lactiplantibacillus	pentosus	L17001	Scaffold14_31808 32737	LDH	309	305	52.8	307	138	3	1	302	1	305	4.97e-108	317
1663	Lactiplantibacillus	pentosus	L17001	Scaffold16_14870 13893	PPD	325	328	46.5	316	166	2	1	315	1	314	8.13e-83	254
1664	Lactiplantibacillus	pentosus	L17001	Scaffold16_15984 14872	PPD	370	368	42.7	260	147	2	51	310	46	303	6.34e-58	193
1665	Lactiplantibacillus	pentosus	L17001	Scaffold7_43185 44366	TMO	393	417	93.9	393	24	0	1	393	25	417	6.75e-272	740
1666	Lactiplantibacillus	pentosus	QSCPS6L1	Scaffold4 180301 178889	ALD	470	458	59.3	455	183	2	1	454	1	454	7.38e-184	522
1667	Lactiplantibacillus	pentosus	QSCPS6L1	Scaffold1 136311 137027	ALD	238	245	36.3	226	136	4	18	236	21	245	6.22e-28	107
1668	Lactiplantibacillus	pentosus	QSCPS6L1	Scaffold1 448924 449964	ALD	346	357	31.6	348	210	5	1	330	4	341	3.56e-43	153
1669	Lactiplantibacillus	pentosus	QSCPS6L1	Scaffold1 288619 289662	ALD	347	378	30.5	367	213	9	1	331	1	361	6e-42	150
1670	Lactiplantibacillus	pentosus	QSCPS6L1	Scaffold9 142106 140643	amiE	487	518	37.7	416	243	8	69	472	86	497	4.58e-75	246
1671	Lactiplantibacillus	pentosus	QSCPS6L1	Scaffold7 36786 35719	ArAT	355	355	94.9	355	18	0	1	355	1	355	1.06e-243	664
1672	Lactiplantibacillus	pentosus	QSCPS6L1	Scaffold9 3432 4619	ArAT	395	395	94.7	395	21	0	1	395	1	395	3.65e-278	755
1673	Lactiplantibacillus	pentosus	QSCPS6L1	Scaffold4 53974 52748	ArAT	408	408	89.7	408	42	0	1	408	1	408	1.39e-268	732
1674	Lactiplantibacillus	pentosus	QSCPS6L1	Scaffold7 153454 154620	ArAT	388	390	85.1	388	58	0	1	388	2	389	1.9e-238	654
1675	Lactiplantibacillus	pentosus	QSCPS6L1	Scaffold15 49782 50975	ArAT	397	391	62.9	383	141	1	8	389	4	386	1.28e-173	490
1676	Lactiplantibacillus	pentosus	QSCPS6L1	Scaffold1 369208 370419	ArAT	403	395	48.7	396	198	3	5	398	1	393	1.42e-128	376
1677	Lactiplantibacillus	pentosus	QSCPS6L1	Scaffold23 12188 11016	ArAT	390	382	36.8	378	236	2	6	382	5	380	3.51e-81	254
1678	Lactiplantibacillus	pentosus	QSCPS6L1	Scaffold1 30538 29087	ArAT	483	409	34.1	369	228	8	123	477	31	398	5.16e-53	184
1679	Lactiplantibacillus	pentosus	QSCPS6L1	Scaffold6 20101 21099	fldH	332	339	46.5	329	174	2	1	329	1	327	3.34e-94	276
1680	Lactiplantibacillus	pentosus	QSCPS6L1	Scaffold15 50978 51970	fldH	330	329	43.6	328	183	2	1	328	1	326	3.95e-87	258
1681	Lactiplantibacillus	pentosus	QSCPS6L1	Scaffold3 49499 50470	fldH	323	311	37.7	247	138	8	49	294	55	286	3.59e-38	130
1682	Lactiplantibacillus	pentosus	QSCPS6L1	Scaffold10 112531 113481	fldH	316	306	33.2	259	170	3	60	316	49	306	1.39e-38	131
1683	Lactiplantibacillus	pentosus	QSCPS6L1	Scaffold18 48441 49376	LDH	311	309	100	309	0	0	3	311	1	309	3.75e-219	598
1684	Lactiplantibacillus	pentosus	QSCPS6L1	Scaffold12 113515 112562	LDH	317	320	100	317	0	0	1	317	4	320	3.47e-226	617
1685	Lactiplantibacillus	pentosus	QSCPS6L1	Scaffold27 10108 11067	LDH	319	305	64.7	303	104	2	1	301	1	302	2.96e-136	389
1686	Lactiplantibacillus	pentosus	QSCPS6L1	Scaffold9 40463 41389	LDH	308	302	56.8	301	128	1	1	301	1	299	2.79e-116	338
1687	Lactiplantibacillus	pentosus	QSCPS6L1	Scaffold10 53896 54825	LDH	309	305	52.8	307	138	3	1	302	1	305	4.97e-108	317
1688	Lactiplantibacillus	pentosus	QSCPS6L1	Scaffold14 64249 63272	PPD	325	328	46.5	316	166	2	1	315	1	314	8.13e-83	254
1689	Lactiplantibacillus	pentosus	QSCPS6L1	Scaffold14 65363 64251	PPD	370	368	42.7	260	147	2	51	310	46	303	6.34e-58	193
1690	Lactiplantibacillus	pentosus	QSCPS6L1	Scaffold2 195537 194284	TMO	417	417	94.7	417	22	0	1	417	1	417	1.93e-291	790
1691	Lactiplantibacillus	pentosus	QSCPS6L1	Scaffold2 164206 163013	TMO	397	394	50	402	188	5	1	397	1	394	2.77e-116	345
1692	Lactiplantibacillus	pentosus	RS142	Scaffold5_35303 33891	ALD	470	458	59.3	455	183	2	1	454	1	454	7.38e-184	522
1693	Lactiplantibacillus	pentosus	RS142	Scaffold17_1085 369	ALD	238	245	35.8	226	137	4	18	236	21	245	1.71e-27	106
1694	Lactiplantibacillus	pentosus	RS142	Scaffold20_58384 57344	ALD	346	357	31.6	348	210	5	1	330	4	341	3.56e-43	153
1695	Lactiplantibacillus	pentosus	RS142	Scaffold65_443 1519	ALD	358	357	30.6	291	173	11	2	280	4	277	4.65e-22	96.7
1696	Lactiplantibacillus	pentosus	RS142	Scaffold28_32543 34006	amiE	487	518	37.6	417	240	9	69	471	86	496	1.77e-74	244
1697	Lactiplantibacillus	pentosus	RS142	Scaffold42_9031 7964	ArAT	355	355	94.6	355	19	0	1	355	1	355	1.02e-241	659
1698	Lactiplantibacillus	pentosus	RS142	Scaffold15_3406 4593	ArAT	395	395	94.2	395	23	0	1	395	1	395	2.99e-277	753
1699	Lactiplantibacillus	pentosus	RS142	Scaffold4_67015 68241	ArAT	408	408	90	408	41	0	1	408	1	408	1.19e-269	734
1700	Lactiplantibacillus	pentosus	RS142	Scaffold21_28747 29913	ArAT	388	390	84.8	388	59	0	1	388	2	389	3.82e-238	653
1701	Lactiplantibacillus	pentosus	RS142	Scaffold1_269713 270906	ArAT	397	391	62.7	383	142	1	8	389	4	386	2.57e-173	489
1702	Lactiplantibacillus	pentosus	RS142	Scaffold6_105005 106210	ArAT	401	395	48.7	396	198	3	3	396	1	393	1.88e-128	376
1703	Lactiplantibacillus	pentosus	RS142	Scaffold8_45425 46597	ArAT	390	382	36.8	378	236	2	6	382	5	380	7e-81	253
1704	Lactiplantibacillus	pentosus	RS142	Scaffold12_45447 46898	ArAT	483	409	34.1	369	228	8	123	477	31	398	3.69e-53	185
1705	Lactiplantibacillus	pentosus	RS142	Scaffold58_2670 1672	fldH	332	339	46.5	329	174	2	1	329	1	327	3.34e-94	276
1706	Lactiplantibacillus	pentosus	RS142	Scaffold1_270909 271901	fldH	330	329	43.6	328	183	2	1	328	1	326	3.95e-87	258
1707	Lactiplantibacillus	pentosus	RS142	Scaffold1_178256 177285	fldH	323	311	35.5	262	154	7	34	294	39	286	2.57e-38	130
1708	Lactiplantibacillus	pentosus	RS142	Scaffold39_6675 5725	fldH	316	306	33.3	261	170	4	58	316	48	306	5.3e-38	129
1709	Lactiplantibacillus	pentosus	RS142	Scaffold1_375761 374784	fldH	325	331	32.8	247	137	7	64	293	69	303	3.08e-30	109
1710	Lactiplantibacillus	pentosus	RS142	Scaffold1_485437 486372	LDH	311	309	100	309	0	0	3	311	1	309	2.64e-219	599
1711	Lactiplantibacillus	pentosus	RS142	Scaffold11_90272 89319	LDH	317	320	100	317	0	0	1	317	4	320	3.47e-226	617
1712	Lactiplantibacillus	pentosus	RS142	Scaffold8_54546 55505	LDH	319	305	64.7	303	104	2	1	301	1	302	2.96e-136	389
1713	Lactiplantibacillus	pentosus	RS142	Scaffold15_40415 41239	LDH	274	302	57.4	263	110	1	12	274	1	261	2.67e-105	308
1714	Lactiplantibacillus	pentosus	RS142	Scaffold13_31764 32693	LDH	309	305	52.8	307	138	3	1	302	1	305	4.97e-108	317
1715	Lactiplantibacillus	pentosus	RS142	Scaffold14_23596 22655	LDH	313	296	32.7	223	138	3	84	304	78	290	1.02e-28	112
1716	Lactiplantibacillus	pentosus	RS142	Scaffold14_28739 27762	PPD	325	328	46.5	316	166	2	1	315	1	314	8.13e-83	254
1717	Lactiplantibacillus	pentosus	RS142	Scaffold14_29853 28741	PPD	370	368	42.7	260	147	2	51	310	46	303	6.34e-58	193
1718	Lactiplantibacillus	pentosus	RS142	Scaffold16_13901 15154	TMO	417	417	94.7	417	22	0	1	417	1	417	6.74e-292	791
1719	Lactiplantibacillus	plantarum	DHuNHHMY2L1	Scaffold40:1087:2499:+	ALD	470	458	57.6	455	191	2	1	454	1	454	1.22e-177	506
1720	Lactiplantibacillus	plantarum	DHuNHHMY2L1	Scaffold2:168816:170246:-	ALD	476	472	39.4	449	256	8	27	474	39	472	2.68e-84	268
1721	Lactiplantibacillus	plantarum	DHuNHHMY2L1	Scaffold4:35427:36143:+	ALD	238	245	34.2	225	142	3	18	236	21	245	4.44e-28	107
1722	Lactiplantibacillus	plantarum	DHuNHHMY2L1	Scaffold5:133072:134112:+	ALD	346	378	32.3	372	209	8	1	334	1	367	1.18e-40	147
1723	Lactiplantibacillus	plantarum	DHuNHHMY2L1	Scaffold4:174910:175953:+	ALD	347	378	31.6	367	209	8	1	331	1	361	5.52e-44	156
1724	Lactiplantibacillus	plantarum	DHuNHHMY2L1	Scaffold6:169130:170593:+	amiE	487	512	37.9	419	244	7	65	471	82	496	1.61e-78	254
1725	Lactiplantibacillus	plantarum	DHuNHHMY2L1	Scaffold11:92207:93433:-	ArAT	408	408	99.8	408	1	0	1	408	1	408	2.39e-301	815
1726	Lactiplantibacillus	plantarum	DHuNHHMY2L1	Scaffold18:43317:44504:-	ArAT	395	395	99.5	395	2	0	1	395	1	395	1.16e-290	786
1727	Lactiplantibacillus	plantarum	DHuNHHMY2L1	Scaffold13:53817:54887:+	ArAT	356	356	99.4	356	2	0	1	356	1	356	7.99e-260	705
1728	Lactiplantibacillus	plantarum	DHuNHHMY2L1	Scaffold10:45547:46719:-	ArAT	390	390	99.2	390	3	0	1	390	1	390	3.66e-280	759
1729	Lactiplantibacillus	plantarum	DHuNHHMY2L1	Scaffold3:288662:289951:+	ArAT	429	391	62.4	383	143	1	41	422	4	386	2.3e-170	483
1730	Lactiplantibacillus	plantarum	DHuNHHMY2L1	Scaffold22:17201:18400:-	ArAT	399	395	48.7	396	198	3	1	394	1	393	2.16e-129	378
1731	Lactiplantibacillus	plantarum	DHuNHHMY2L1	Scaffold12:40224:41399:+	ArAT	391	382	36.5	378	237	2	6	382	5	380	1.63e-82	258
1732	Lactiplantibacillus	plantarum	DHuNHHMY2L1	Scaffold8:52336:53811:+	ArAT	491	409	33.3	369	231	8	131	485	31	398	9.22e-50	176
1733	Lactiplantibacillus	plantarum	DHuNHHMY2L1	Scaffold1:137896:138894:+	fldH	332	339	46.5	329	174	2	1	329	1	327	3.34e-94	276
1734	Lactiplantibacillus	plantarum	DHuNHHMY2L1	Scaffold3:289954:290946:+	fldH	330	329	43.6	328	183	2	1	328	1	326	4.92e-88	260
1735	Lactiplantibacillus	plantarum	DHuNHHMY2L1	Scaffold3:197672:198646:-	fldH	324	311	36.4	258	150	7	49	306	55	298	2.52e-39	133
1736	Lactiplantibacillus	plantarum	DHuNHHMY2L1	Scaffold25:19500:20459:+	fldH	319	328	33.5	257	161	6	13	267	14	262	1.87e-30	110
1737	Lactiplantibacillus	plantarum	DHuNHHMY2L1	Scaffold15:17736:18686:+	fldH	316	306	31.8	261	174	4	58	316	48	306	5.87e-35	121
1738	Lactiplantibacillus	plantarum	DHuNHHMY2L1	Scaffold6:124306:125235:+	LDH	309	309	100	309	0	0	1	309	1	309	3.86e-216	591
1739	Lactiplantibacillus	plantarum	DHuNHHMY2L1	Scaffold9:16497:17450:+	LDH	317	320	100	317	0	0	1	317	4	320	3.47e-226	617
1740	Lactiplantibacillus	plantarum	DHuNHHMY2L1	Scaffold12:50242:51216:+	LDH	324	305	64.4	303	105	2	6	306	1	302	1.02e-135	388
1741	Lactiplantibacillus	plantarum	DHuNHHMY2L1	Scaffold18:8760:9719:-	LDH	319	302	58.8	301	122	1	12	312	1	299	3.87e-119	345
1742	Lactiplantibacillus	plantarum	DHuNHHMY2L1	Scaffold7:102582:103550:-	LDH	322	305	53.5	303	134	3	18	315	1	301	3.45e-109	320
1743	Lactiplantibacillus	plantarum	DHuNHHMY2L1	Scaffold27:7398:8315:-	LDH	305	302	53.1	294	136	1	2	295	11	302	1.36e-108	318
1744	Lactiplantibacillus	plantarum	DHuNHHMY2L1	Scaffold1:51789:52766:+	PPD	325	328	46.5	316	166	2	1	315	1	314	8.13e-83	254
1745	Lactiplantibacillus	plantarum	DHuNHHMY2L1	Scaffold1:50675:51787:+	PPD	370	368	42.7	260	147	2	51	310	46	303	4.51e-58	193
1746	Lactiplantibacillus	plantarum	FCQHC24L1	Scaffold6:84743:86155:-	ALD	470	458	57.6	455	191	2	1	454	1	454	8.61e-178	506
1747	Lactiplantibacillus	plantarum	FCQHC24L1	Scaffold9:63279:64709:-	ALD	476	472	39.4	449	256	7	27	474	39	472	6.21e-86	272
1748	Lactiplantibacillus	plantarum	FCQHC24L1	Scaffold1:575485:576201:-	ALD	238	245	34.2	225	142	3	18	236	21	245	4.44e-28	107
1749	Lactiplantibacillus	plantarum	FCQHC24L1	Scaffold8:54406:55446:-	ALD	346	378	32.3	372	209	8	1	334	1	367	1.18e-40	147
1750	Lactiplantibacillus	plantarum	FCQHC24L1	Scaffold1:434940:435983:-	ALD	347	378	30.5	367	213	9	1	331	1	361	1.64e-41	149
1751	Lactiplantibacillus	plantarum	FCQHC24L1	Scaffold13:40059:41522:+	amiE	487	518	37.9	420	245	8	65	472	82	497	3.04e-76	249
1752	Lactiplantibacillus	plantarum	FCQHC24L1	Scaffold17:38199:39425:+	ArAT	408	408	100	408	0	0	1	408	1	408	5.86e-302	816
1753	Lactiplantibacillus	plantarum	FCQHC24L1	Scaffold2:249713:250783:-	ArAT	356	356	100	356	0	0	1	356	1	356	2.39e-261	709
1754	Lactiplantibacillus	plantarum	FCQHC24L1	Scaffold16:45550:46737:-	ArAT	395	395	99.7	395	1	0	1	395	1	395	9.91e-292	789
1755	Lactiplantibacillus	plantarum	FCQHC24L1	Scaffold2:347707:348879:+	ArAT	390	390	99.5	390	2	0	1	390	1	390	3.14e-281	762
1756	Lactiplantibacillus	plantarum	FCQHC24L1	Scaffold5:50104:51393:-	ArAT	429	391	62.4	383	143	1	41	422	4	386	9.31e-170	482
1757	Lactiplantibacillus	plantarum	FCQHC24L1	Scaffold1:373580:374779:-	ArAT	399	395	48.5	396	199	3	1	394	1	393	1.75e-128	376
1758	Lactiplantibacillus	plantarum	FCQHC24L1	Scaffold3:174766:175941:-	ArAT	391	382	36.5	378	237	2	6	382	5	380	1.15e-82	258
1759	Lactiplantibacillus	plantarum	FCQHC24L1	Scaffold15:19887:21362:+	ArAT	491	409	33.3	369	231	8	131	485	31	398	1.79e-49	175
1760	Lactiplantibacillus	plantarum	FCQHC24L1	Scaffold1:93097:94095:+	fldH	332	339	46.5	329	174	2	1	329	1	327	3.34e-94	276
1761	Lactiplantibacillus	plantarum	FCQHC24L1	Scaffold5:49109:50101:-	fldH	330	329	43.6	328	183	2	1	328	1	326	4.92e-88	260
1762	Lactiplantibacillus	plantarum	FCQHC24L1	Scaffold5:141477:142451:+	fldH	324	311	36.4	258	150	7	49	306	55	298	2.52e-39	133
1763	Lactiplantibacillus	plantarum	FCQHC24L1	Scaffold26:17740:18690:+	fldH	316	306	31.8	261	174	4	58	316	48	306	5.87e-35	121
1764	Lactiplantibacillus	plantarum	FCQHC24L1	Scaffold28:8540:10279:+	IPD	579	579	35.2	566	343	12	6	561	4	555	1.02e-100	317
1765	Lactiplantibacillus	plantarum	FCQHC24L1	Scaffold3:16432:17385:+	LDH	317	320	100	317	0	0	1	317	4	320	3.47e-226	617
1766	Lactiplantibacillus	plantarum	FCQHC24L1	Scaffold10:8000:8929:-	LDH	309	309	100	309	0	0	1	309	1	309	1.91e-216	592
1767	Lactiplantibacillus	plantarum	FCQHC24L1	Scaffold3:164947:165906:-	LDH	319	305	64	303	106	2	1	301	1	302	6.9e-135	385
1768	Lactiplantibacillus	plantarum	FCQHC24L1	Scaffold16:10823:11782:-	LDH	319	302	58.9	299	121	1	12	310	1	297	7.78e-119	345
1769	Lactiplantibacillus	plantarum	FCQHC24L1	Scaffold2:108808:109776:-	LDH	322	305	53.5	303	134	3	18	315	1	301	3.45e-109	320
1770	Lactiplantibacillus	plantarum	FCQHC24L1	Scaffold31:280:1197:-	LDH	305	302	53.1	294	136	1	2	295	11	302	1.36e-108	318
1771	Lactiplantibacillus	plantarum	FCQHC24L1	Scaffold1:10005:10982:+	PPD	325	328	46.5	316	166	2	1	315	1	314	8.13e-83	254
1772	Lactiplantibacillus	plantarum	FCQHC24L1	Scaffold1:8891:10003:+	PPD	370	368	42.7	260	147	2	51	310	46	303	4.51e-58	193
1773	Lactiplantibacillus	plantarum	FCQHC24L1	Scaffold9:116380:117633:+	TMO	417	417	99.8	417	1	0	1	417	1	417	3.04e-304	823
1774	Lactiplantibacillus	plantarum	FCQHC25L4	Scaffold17:1222:2634:-	ALD	470	458	57.8	455	190	2	1	454	1	454	2.13e-178	508
1775	Lactiplantibacillus	plantarum	FCQHC25L4	Scaffold2:312829:314259:-	ALD	476	472	39.4	449	256	8	27	474	39	472	3.77e-84	268
1776	Lactiplantibacillus	plantarum	FCQHC25L4	Scaffold5:109807:110523:+	ALD	238	245	34.2	225	142	3	18	236	21	245	4.44e-28	107
1777	Lactiplantibacillus	plantarum	FCQHC25L4	Scaffold14:37120:38160:+	ALD	346	378	32.3	372	209	8	1	334	1	367	1.18e-40	147
1778	Lactiplantibacillus	plantarum	FCQHC25L4	Scaffold1:227821:228864:-	ALD	347	378	31.6	367	209	8	1	331	1	361	3.95e-44	156
1779	Lactiplantibacillus	plantarum	FCQHC25L4	Scaffold20:37885:39348:+	amiE	487	512	37.9	419	244	7	65	471	82	496	1.61e-78	254
1780	Lactiplantibacillus	plantarum	FCQHC25L4	Scaffold22:3449:4636:+	ArAT	395	395	99.5	395	2	0	1	395	1	395	5.73e-291	787
1781	Lactiplantibacillus	plantarum	FCQHC25L4	Scaffold6:26379:27551:+	ArAT	390	390	99.5	390	2	0	1	390	1	390	3.14e-281	762
1782	Lactiplantibacillus	plantarum	FCQHC25L4	Scaffold7:40422:41654:+	ArAT	410	408	99.3	406	3	0	1	406	1	406	3.38e-297	804
1783	Lactiplantibacillus	plantarum	FCQHC25L4	Scaffold10:63483:64553:-	ArAT	356	356	98.6	356	5	0	1	356	1	356	1.09e-257	700
1784	Lactiplantibacillus	plantarum	FCQHC25L4	Scaffold9:5683:6972:-	ArAT	429	391	62.4	383	143	1	41	422	4	386	6.56e-170	482
1785	Lactiplantibacillus	plantarum	FCQHC25L4	Scaffold1:167851:169050:-	ArAT	399	395	48.5	396	199	3	1	394	1	393	1.75e-128	376
1786	Lactiplantibacillus	plantarum	FCQHC25L4	Scaffold2:37263:38492:-	ArAT	409	382	36.5	378	237	2	24	400	5	380	5.71e-82	257
1787	Lactiplantibacillus	plantarum	FCQHC25L4	Scaffold5:37484:38959:-	ArAT	491	409	33.3	369	231	8	131	485	31	398	4.75e-50	177
1788	Lactiplantibacillus	plantarum	FCQHC25L4	Scaffold3:106985:107983:-	fldH	332	339	46.5	329	174	2	1	329	1	327	3.34e-94	276
1789	Lactiplantibacillus	plantarum	FCQHC25L4	Scaffold9:4688:5680:-	fldH	330	329	43.6	328	183	2	1	328	1	326	4.92e-88	260
1790	Lactiplantibacillus	plantarum	FCQHC25L4	Scaffold9:97038:98012:+	fldH	324	311	36.8	258	149	7	49	306	55	298	2.52e-39	133
1791	Lactiplantibacillus	plantarum	FCQHC25L4	Scaffold6:122758:123708:-	fldH	316	306	31.8	261	174	4	58	316	48	306	5.87e-35	121
1792	Lactiplantibacillus	plantarum	FCQHC25L4	Scaffold13:11599:12528:-	LDH	309	309	100	309	0	0	1	309	1	309	5.49e-216	590
1793	Lactiplantibacillus	plantarum	FCQHC25L4	Scaffold12:87076:88029:-	LDH	317	320	100	317	0	0	1	317	4	320	3.47e-226	617
1794	Lactiplantibacillus	plantarum	FCQHC25L4	Scaffold2:27443:28402:-	LDH	319	305	64.4	303	105	2	1	301	1	302	1.47e-136	390
1795	Lactiplantibacillus	plantarum	FCQHC25L4	Scaffold22:38000:38959:+	LDH	319	302	58.8	301	122	1	12	312	1	299	2.22e-118	343
1796	Lactiplantibacillus	plantarum	FCQHC25L4	Scaffold16:42143:43111:-	LDH	322	305	53.5	303	134	3	18	315	1	301	3.45e-109	320
1797	Lactiplantibacillus	plantarum	FCQHC25L4	Scaffold25:580:1497:-	LDH	305	302	53.1	294	136	1	2	295	11	302	6.77e-109	319
1798	Lactiplantibacillus	plantarum	FCQHC25L4	Scaffold3:188203:189180:-	PPD	325	328	46.5	316	166	2	1	315	1	314	8.13e-83	254
1799	Lactiplantibacillus	plantarum	FCQHC25L4	Scaffold3:189182:190294:-	PPD	370	368	42.7	260	147	2	51	310	46	303	4.51e-58	193
1800	Lactiplantibacillus	plantarum	FCQHC25L4	Scaffold32:7949:9133:+	TMO	394	394	55.7	395	173	2	1	394	1	394	1.51e-150	432
1801	Lactiplantibacillus	plantarum	FCQHC25L4	Scaffold32:9282:10385:+	TMO	367	394	50.1	365	170	6	1	363	36	390	3.6e-106	318
1802	Lactiplantibacillus	plantarum	FCQNA23M1	Scaffold6:24860:26272:-	ALD	470	458	57.8	455	190	2	1	454	1	454	2.13e-178	508
1803	Lactiplantibacillus	plantarum	FCQNA23M1	Scaffold1:380846:382276:+	ALD	476	472	39.4	449	256	8	27	474	39	472	2.68e-84	268
1804	Lactiplantibacillus	plantarum	FCQNA23M1	Scaffold5:231505:232221:+	ALD	238	245	34.2	225	142	3	18	236	21	245	4.44e-28	107
1805	Lactiplantibacillus	plantarum	FCQNA23M1	Scaffold6:227191:228231:+	ALD	346	378	32.3	372	209	8	1	334	1	367	1.18e-40	147
1806	Lactiplantibacillus	plantarum	FCQNA23M1	Scaffold2:530692:531735:-	ALD	347	378	31.6	367	209	8	1	331	1	361	3.95e-44	156
1807	Lactiplantibacillus	plantarum	FCQNA23M1	Scaffold7:81496:82959:+	amiE	487	518	37.9	420	245	8	65	472	82	497	1.1e-76	250
1808	Lactiplantibacillus	plantarum	FCQNA23M1	Scaffold10:50046:51272:+	ArAT	408	408	100	408	0	0	1	408	1	408	5.86e-302	816
1809	Lactiplantibacillus	plantarum	FCQNA23M1	Scaffold12:60019:61206:-	ArAT	395	395	99.7	395	1	0	1	395	1	395	9.91e-292	789
1810	Lactiplantibacillus	plantarum	FCQNA23M1	Scaffold4:217574:218746:+	ArAT	390	390	99.5	390	2	0	1	390	1	390	3.14e-281	762
1811	Lactiplantibacillus	plantarum	FCQNA23M1	Scaffold4:112401:113471:-	ArAT	356	356	97.8	356	8	0	1	356	1	356	6.03e-255	693
1812	Lactiplantibacillus	plantarum	FCQNA23M1	Scaffold3:220376:221635:+	ArAT	419	391	62.4	383	143	1	31	412	4	386	1.12e-170	484
1813	Lactiplantibacillus	plantarum	FCQNA23M1	Scaffold2:469332:470531:-	ArAT	399	395	48.7	396	198	3	1	394	1	393	2.16e-129	378
1814	Lactiplantibacillus	plantarum	FCQNA23M1	Scaffold11:36002:37177:+	ArAT	391	382	36.2	378	238	2	6	382	5	380	1.29e-81	255
1815	Lactiplantibacillus	plantarum	FCQNA23M1	Scaffold5:139854:141329:-	ArAT	491	409	33.6	369	230	8	131	485	31	398	3.41e-50	177
1816	Lactiplantibacillus	plantarum	FCQNA23M1	Scaffold2:193635:194633:+	fldH	332	339	46.5	329	174	2	1	329	1	327	3.34e-94	276
1817	Lactiplantibacillus	plantarum	FCQNA23M1	Scaffold3:221638:222630:+	fldH	330	329	43.6	328	183	2	1	328	1	326	3.48e-88	260
1818	Lactiplantibacillus	plantarum	FCQNA23M1	Scaffold3:129814:130788:-	fldH	324	311	36.4	258	150	7	49	306	55	298	2.52e-39	133
1819	Lactiplantibacillus	plantarum	FCQNA23M1	Scaffold4:313958:314908:-	fldH	316	306	31.8	261	174	4	58	316	48	306	5.87e-35	121
1820	Lactiplantibacillus	plantarum	FCQNA23M1	Scaffold7:32219:33148:+	LDH	309	309	100	309	0	0	1	309	1	309	3.86e-216	591
1821	Lactiplantibacillus	plantarum	FCQNA23M1	Scaffold8:116763:117716:-	LDH	317	320	100	317	0	0	1	317	4	320	3.47e-226	617
1822	Lactiplantibacillus	plantarum	FCQNA23M1	Scaffold11:46020:46994:+	LDH	324	305	64.4	303	105	2	6	306	1	302	2.06e-135	387
1823	Lactiplantibacillus	plantarum	FCQNA23M1	Scaffold12:25760:26719:-	LDH	319	302	58.8	301	122	1	12	312	1	299	1.92e-119	346
1824	Lactiplantibacillus	plantarum	FCQNA23M1	Scaffold9:29635:30552:+	LDH	305	305	53.5	303	134	3	1	298	1	301	2.63e-109	320
1825	Lactiplantibacillus	plantarum	FCQNA23M1	Scaffold2:68290:69267:+	PPD	325	328	46.5	316	166	2	1	315	1	314	8.13e-83	254
1826	Lactiplantibacillus	plantarum	FCQNA23M1	Scaffold2:67176:68288:+	PPD	370	368	42.7	260	147	2	51	310	46	303	4.51e-58	193
1827	Lactiplantibacillus	plantarum	FCQNA23M1	Scaffold1:327927:329180:-	TMO	417	417	100	417	0	0	1	417	1	417	1.29e-305	826
1828	Lactiplantibacillus	plantarum	FCQNA27M4	Scaffold4:185115:186527:-	ALD	470	458	57.8	455	190	2	1	454	1	454	2.13e-178	508
1829	Lactiplantibacillus	plantarum	FCQNA27M4	Scaffold2:428975:430405:-	ALD	476	472	39.4	449	256	8	27	474	39	472	2.68e-84	268
1830	Lactiplantibacillus	plantarum	FCQNA27M4	Scaffold1:366923:367639:-	ALD	238	245	34.2	225	142	3	18	236	21	245	4.44e-28	107
1831	Lactiplantibacillus	plantarum	FCQNA27M4	Scaffold4:385343:386383:+	ALD	346	378	32.3	372	209	8	1	334	1	367	8.47e-41	147
1832	Lactiplantibacillus	plantarum	FCQNA27M4	Scaffold1:227317:228360:-	ALD	347	378	31.3	367	210	9	1	331	1	361	5.52e-44	156
1833	Lactiplantibacillus	plantarum	FCQNA27M4	Scaffold3:532126:533589:+	amiE	487	518	37.9	420	245	8	65	472	82	497	3.04e-76	249
1834	Lactiplantibacillus	plantarum	FCQNA27M4	Scaffold4:81498:82724:-	ArAT	408	408	99.8	408	1	0	1	408	1	408	3.39e-301	814
1835	Lactiplantibacillus	plantarum	FCQNA27M4	Scaffold8:126584:127771:-	ArAT	395	395	99.7	395	1	0	1	395	1	395	9.91e-292	789
1836	Lactiplantibacillus	plantarum	FCQNA27M4	Scaffold5:315964:317136:+	ArAT	390	390	99.5	390	2	0	1	390	1	390	3.14e-281	762
1837	Lactiplantibacillus	plantarum	FCQNA27M4	Scaffold5:218449:219519:-	ArAT	356	356	98.3	356	6	0	1	356	1	356	8.94e-257	697
1838	Lactiplantibacillus	plantarum	FCQNA27M4	Scaffold3:302154:303443:+	ArAT	429	391	62.4	383	143	1	41	422	4	386	8.06e-171	484
1839	Lactiplantibacillus	plantarum	FCQNA27M4	Scaffold1:165957:167156:-	ArAT	399	395	48.7	396	198	3	1	394	1	393	6.14e-129	377
1840	Lactiplantibacillus	plantarum	FCQNA27M4	Scaffold2:170450:171625:-	ArAT	391	382	36.5	378	237	2	6	382	5	380	8.16e-83	258
1841	Lactiplantibacillus	plantarum	FCQNA27M4	Scaffold1:430134:431609:+	ArAT	491	409	33.3	369	231	8	131	485	31	398	1.79e-49	175
1842	Lactiplantibacillus	plantarum	FCQNA27M4	Scaffold7:20286:21284:+	fldH	332	339	46.5	329	174	2	1	329	1	327	3.34e-94	276
1843	Lactiplantibacillus	plantarum	FCQNA27M4	Scaffold3:303446:304438:+	fldH	330	329	43.6	328	183	2	1	328	1	326	4.92e-88	260
1844	Lactiplantibacillus	plantarum	FCQNA27M4	Scaffold3:211013:211987:-	fldH	324	311	36.4	258	150	7	49	306	55	298	2.52e-39	133
1845	Lactiplantibacillus	plantarum	FCQNA27M4	Scaffold5:410121:411071:-	fldH	316	306	31.8	261	174	4	58	316	48	306	5.87e-35	121
1846	Lactiplantibacillus	plantarum	FCQNA27M4	Scaffold2:16510:17463:+	LDH	317	320	100	317	0	0	1	317	4	320	3.47e-226	617
1847	Lactiplantibacillus	plantarum	FCQNA27M4	Scaffold3:483435:484364:+	LDH	309	309	100	309	0	0	1	309	1	309	1.91e-216	592
1848	Lactiplantibacillus	plantarum	FCQNA27M4	Scaffold2:160631:161590:-	LDH	319	305	64	303	106	2	1	301	1	302	8.45e-136	388
1849	Lactiplantibacillus	plantarum	FCQNA27M4	Scaffold8:91856:92815:-	LDH	319	302	58.8	301	122	1	12	312	1	299	2.22e-118	343
1850	Lactiplantibacillus	plantarum	FCQNA27M4	Scaffold5:108802:109770:-	LDH	322	305	53.5	303	134	3	18	315	1	301	3.45e-109	320
1851	Lactiplantibacillus	plantarum	FCQNA27M4	Scaffold9:6366:7343:+	PPD	325	328	46.5	316	166	2	1	315	1	314	8.13e-83	254
1852	Lactiplantibacillus	plantarum	FCQNA27M4	Scaffold9:5252:6364:+	PPD	370	368	42.7	260	147	2	51	310	46	303	4.51e-58	193
1853	Lactiplantibacillus	plantarum	FCQNA27M4	Scaffold2:482044:483297:+	TMO	417	417	100	417	0	0	1	417	1	417	1.29e-305	826
1854	Lactiplantibacillus	plantarum	FCQNA28M4	Scaffold10:104380:105792:+	ALD	470	458	57.8	455	190	2	1	454	1	454	2.13e-178	508
1855	Lactiplantibacillus	plantarum	FCQNA28M4	Scaffold5:149594:151024:-	ALD	476	472	39.4	449	256	7	27	474	39	472	6.21e-86	272
1856	Lactiplantibacillus	plantarum	FCQNA28M4	Scaffold3:246258:246974:-	ALD	238	245	34.2	225	142	3	18	236	21	245	4.44e-28	107
1857	Lactiplantibacillus	plantarum	FCQNA28M4	Scaffold9:54161:55201:-	ALD	346	378	32.3	372	209	8	1	334	1	367	1.18e-40	147
1858	Lactiplantibacillus	plantarum	FCQNA28M4	Scaffold3:100150:101193:-	ALD	347	378	31.6	367	209	8	1	331	1	361	3.95e-44	156
1859	Lactiplantibacillus	plantarum	FCQNA28M4	Scaffold27:7365:8447:+	ALD	360	357	30.7	293	176	9	1	282	1	277	3.88e-23	99.8
1860	Lactiplantibacillus	plantarum	FCQNA28M4	Scaffold1:527077:528540:+	amiE	487	518	37.9	420	245	8	65	472	82	497	1.1e-76	250
1861	Lactiplantibacillus	plantarum	FCQNA28M4	Scaffold1:625299:626486:-	ArAT	395	395	99.7	395	1	0	1	395	1	395	9.91e-292	789
1862	Lactiplantibacillus	plantarum	FCQNA28M4	Scaffold2:79302:80474:-	ArAT	390	390	99.7	390	1	0	1	390	1	390	1.09e-281	763
1863	Lactiplantibacillus	plantarum	FCQNA28M4	Scaffold12:68862:70088:-	ArAT	408	408	99.5	408	2	0	1	408	1	408	1.61e-299	810
1864	Lactiplantibacillus	plantarum	FCQNA28M4	Scaffold2:178919:179989:+	ArAT	356	356	98.6	356	5	0	1	356	1	356	1.09e-257	700
1865	Lactiplantibacillus	plantarum	FCQNA28M4	Scaffold1:291868:293157:+	ArAT	429	391	62.9	383	141	1	41	422	4	386	4.01e-171	485
1866	Lactiplantibacillus	plantarum	FCQNA28M4	Scaffold3:38788:39987:-	ArAT	399	395	48.2	396	200	3	1	394	1	393	4.02e-127	372
1867	Lactiplantibacillus	plantarum	FCQNA28M4	Scaffold7:175221:176450:-	ArAT	409	382	36.5	378	237	2	24	400	5	380	2.87e-82	258
1868	Lactiplantibacillus	plantarum	FCQNA28M4	Scaffold14:38536:40011:-	ArAT	491	409	33.3	369	231	8	131	485	31	398	1.79e-49	175
1869	Lactiplantibacillus	plantarum	FCQNA28M4	Scaffold6:154074:155072:+	fldH	332	339	46.5	329	174	2	1	329	1	327	3.34e-94	276
1870	Lactiplantibacillus	plantarum	FCQNA28M4	Scaffold1:293160:294152:+	fldH	330	329	43.6	328	183	2	1	328	1	326	6.96e-88	259
1871	Lactiplantibacillus	plantarum	FCQNA28M4	Scaffold1:200852:201826:-	fldH	324	311	36.4	258	150	7	49	306	55	298	4.93e-39	132
1872	Lactiplantibacillus	plantarum	FCQNA28M4	Scaffold16:17752:18702:+	fldH	316	306	31.8	261	174	4	58	316	48	306	5.87e-35	121
1873	Lactiplantibacillus	plantarum	FCQNA28M4	Scaffold1:383758:384762:-	fldH	334	311	31.3	252	145	5	72	317	71	300	1.88e-30	110
1874	Lactiplantibacillus	plantarum	FCQNA28M4	Scaffold1:482255:483184:+	LDH	309	309	100	309	0	0	1	309	1	309	5.49e-216	590
1875	Lactiplantibacillus	plantarum	FCQNA28M4	Scaffold7:16433:17386:+	LDH	317	320	100	317	0	0	1	317	4	320	3.47e-226	617
1876	Lactiplantibacillus	plantarum	FCQNA28M4	Scaffold7:165400:166359:-	LDH	319	305	64.4	303	105	2	1	301	1	302	5.96e-136	388
1877	Lactiplantibacillus	plantarum	FCQNA28M4	Scaffold1:590761:591720:-	LDH	319	302	58.8	301	122	1	12	312	1	299	3.87e-119	345
1878	Lactiplantibacillus	plantarum	FCQNA28M4	Scaffold2:321394:322311:+	LDH	305	305	53.5	303	134	3	1	298	1	301	2.63e-109	320
1879	Lactiplantibacillus	plantarum	FCQNA28M4	Scaffold6:67497:68474:+	PPD	325	328	46.5	316	166	2	1	315	1	314	8.13e-83	254
1880	Lactiplantibacillus	plantarum	FCQNA28M4	Scaffold6:66383:67495:+	PPD	370	368	42.7	260	147	2	51	310	46	303	4.51e-58	193
1881	Lactiplantibacillus	plantarum	FCQNA28M4	Scaffold5:217196:218449:+	TMO	417	417	100	417	0	0	1	417	1	417	1.29e-305	826
1882	Lactiplantibacillus	plantarum	FCQNA29M3	Scaffold5:192634:194046:+	ALD	470	458	57.8	455	190	2	1	454	1	454	2.13e-178	508
1883	Lactiplantibacillus	plantarum	FCQNA29M3	Scaffold1:432791:434221:-	ALD	476	472	39.4	449	256	7	27	474	39	472	1.73e-85	271
1884	Lactiplantibacillus	plantarum	FCQNA29M3	Scaffold4:154082:154798:-	ALD	238	245	34.4	227	139	4	18	236	21	245	1.22e-27	106
1885	Lactiplantibacillus	plantarum	FCQNA29M3	Scaffold5:5882:6922:-	ALD	346	378	32.3	372	209	8	1	334	1	367	1.18e-40	147
1886	Lactiplantibacillus	plantarum	FCQNA29M3	Scaffold4:17277:18320:-	ALD	347	378	31.6	367	209	8	1	331	1	361	5.52e-44	156
1887	Lactiplantibacillus	plantarum	FCQNA29M3	Scaffold2:480433:481896:+	amiE	487	518	37.9	420	245	8	65	472	82	497	3.04e-76	249
1888	Lactiplantibacillus	plantarum	FCQNA29M3	Scaffold5:298789:300015:+	ArAT	408	408	100	408	0	0	1	408	1	408	5.86e-302	816
1889	Lactiplantibacillus	plantarum	FCQNA29M3	Scaffold3:371286:372458:+	ArAT	390	390	99.7	390	1	0	1	390	1	390	1.09e-281	763
1890	Lactiplantibacillus	plantarum	FCQNA29M3	Scaffold2:605057:606244:-	ArAT	395	395	99.5	395	2	0	1	395	1	395	1.16e-290	786
1891	Lactiplantibacillus	plantarum	FCQNA29M3	Scaffold3:265619:266689:-	ArAT	356	356	97.5	356	9	0	1	356	1	356	4.96e-254	691
1892	Lactiplantibacillus	plantarum	FCQNA29M3	Scaffold2:250539:251798:+	ArAT	419	391	62.4	383	143	1	31	412	4	386	1.12e-170	484
1893	Lactiplantibacillus	plantarum	FCQNA29M3	Scaffold7:41700:42899:+	ArAT	399	395	48.5	396	199	3	1	394	1	393	1.75e-128	376
1894	Lactiplantibacillus	plantarum	FCQNA29M3	Scaffold1:177888:179063:-	ArAT	391	382	36.5	378	237	2	6	382	5	380	8.16e-83	258
1895	Lactiplantibacillus	plantarum	FCQNA29M3	Scaffold4:250920:252395:+	ArAT	491	409	33.3	369	231	8	131	485	31	398	3.41e-50	177
1896	Lactiplantibacillus	plantarum	FCQNA29M3	Scaffold6:157071:158069:+	fldH	332	339	46.5	329	174	2	1	329	1	327	3.34e-94	276
1897	Lactiplantibacillus	plantarum	FCQNA29M3	Scaffold2:251801:252793:+	fldH	330	329	43.6	328	183	2	1	328	1	326	4.92e-88	260
1898	Lactiplantibacillus	plantarum	FCQNA29M3	Scaffold2:159525:160499:-	fldH	324	311	36.4	258	150	7	49	306	55	298	2.52e-39	133
1899	Lactiplantibacillus	plantarum	FCQNA29M3	Scaffold3:465449:466399:-	fldH	316	306	31.8	261	174	4	58	316	48	306	5.87e-35	121
1900	Lactiplantibacillus	plantarum	FCQNA29M3	Scaffold1:16432:17385:+	LDH	317	320	100	317	0	0	1	317	4	320	3.47e-226	617
1901	Lactiplantibacillus	plantarum	FCQNA29M3	Scaffold2:435612:436541:+	LDH	309	309	100	309	0	0	1	309	1	309	5.49e-216	590
1902	Lactiplantibacillus	plantarum	FCQNA29M3	Scaffold1:168069:169028:-	LDH	319	305	64.4	303	105	2	1	301	1	302	4.86e-135	386
1903	Lactiplantibacillus	plantarum	FCQNA29M3	Scaffold2:570449:571408:-	LDH	319	302	58.5	301	123	1	12	312	1	299	1.81e-117	341
1904	Lactiplantibacillus	plantarum	FCQNA29M3	Scaffold3:108891:109859:-	LDH	322	305	53.5	303	134	3	18	315	1	301	3.45e-109	320
1905	Lactiplantibacillus	plantarum	FCQNA29M3	Scaffold11:4170:5099:-	LDH	309	302	52.4	294	138	1	2	295	11	302	1.28e-107	316
1906	Lactiplantibacillus	plantarum	FCQNA29M3	Scaffold6:70267:71244:+	PPD	325	328	46.5	316	166	2	1	315	1	314	8.13e-83	254
1907	Lactiplantibacillus	plantarum	FCQNA29M3	Scaffold6:69153:70265:+	PPD	370	368	42.7	260	147	2	51	310	46	303	4.51e-58	193
1908	Lactiplantibacillus	plantarum	FCQNA29M3	Scaffold1:485888:487141:+	TMO	417	417	100	417	0	0	1	417	1	417	1.29e-305	826
1909	Lactiplantibacillus	plantarum	FFJLY44L1	Scaffold8:24725:26137:-	ALD	470	458	57.4	455	192	2	1	454	1	454	3.02e-178	508
1910	Lactiplantibacillus	plantarum	FFJLY44L1	Scaffold1:193925:195355:+	ALD	476	472	39.4	449	256	8	27	474	39	472	2.68e-84	268
1911	Lactiplantibacillus	plantarum	FFJLY44L1	Scaffold2:157850:158566:+	ALD	238	245	34.2	225	142	3	18	236	21	245	4.44e-28	107
1912	Lactiplantibacillus	plantarum	FFJLY44L1	Scaffold10:54640:55680:-	ALD	346	378	32.3	372	209	8	1	334	1	367	1.18e-40	147
1913	Lactiplantibacillus	plantarum	FFJLY44L1	Scaffold2:297320:298363:+	ALD	347	378	31.3	367	210	8	1	331	1	361	7.72e-44	155
1914	Lactiplantibacillus	plantarum	FFJLY44L1	Scaffold5:20915:22378:-	amiE	487	518	37.9	420	245	8	65	472	82	497	3.04e-76	249
1915	Lactiplantibacillus	plantarum	FFJLY44L1	Scaffold18:3828:5015:+	ArAT	395	395	100	395	0	0	1	395	1	395	1.21e-292	791
1916	Lactiplantibacillus	plantarum	FFJLY44L1	Scaffold11:88342:89568:-	ArAT	408	408	100	408	0	0	1	408	1	408	5.86e-302	816
1917	Lactiplantibacillus	plantarum	FFJLY44L1	Scaffold7:27572:28744:-	ArAT	390	390	99.5	390	2	0	1	390	1	390	3.14e-281	762
1918	Lactiplantibacillus	plantarum	FFJLY44L1	Scaffold7:128614:129684:+	ArAT	356	356	98.9	356	4	0	1	356	1	356	1.88e-258	702
1919	Lactiplantibacillus	plantarum	FFJLY44L1	Scaffold17:40084:41373:-	ArAT	429	391	62.4	383	143	1	41	422	4	386	1.62e-170	484
1920	Lactiplantibacillus	plantarum	FFJLY44L1	Scaffold4:28945:30144:+	ArAT	399	395	48.5	396	199	3	1	394	1	393	1.75e-128	376
1921	Lactiplantibacillus	plantarum	FFJLY44L1	Scaffold13:36559:37788:-	ArAT	409	382	36.5	378	237	2	24	400	5	380	5.71e-82	257
1922	Lactiplantibacillus	plantarum	FFJLY44L1	Scaffold2:92932:94407:-	ArAT	491	409	32.4	383	244	8	117	485	17	398	1.28e-49	176
1923	Lactiplantibacillus	plantarum	FFJLY44L1	Scaffold16:17801:18799:+	fldH	332	339	46.5	329	174	2	1	329	1	327	3.34e-94	276
1924	Lactiplantibacillus	plantarum	FFJLY44L1	Scaffold17:39089:40081:-	fldH	330	329	43.6	328	183	2	1	328	1	326	4.92e-88	260
1925	Lactiplantibacillus	plantarum	FFJLY44L1	Scaffold3:67941:68915:+	fldH	324	311	36	258	151	7	49	306	55	298	2.63e-38	130
1926	Lactiplantibacillus	plantarum	FFJLY44L1	Scaffold22:15374:16324:-	fldH	316	306	31.8	261	174	4	58	316	48	306	5.87e-35	121
1927	Lactiplantibacillus	plantarum	FFJLY44L1	Scaffold5:168364:169368:+	fldH	334	311	31.3	252	145	5	72	317	71	300	3.61e-30	109
1928	Lactiplantibacillus	plantarum	FFJLY44L1	Scaffold9:16786:17739:+	LDH	317	320	100	317	0	0	1	317	4	320	3.47e-226	617
1929	Lactiplantibacillus	plantarum	FFJLY44L1	Scaffold5:69976:70905:-	LDH	309	309	100	309	0	0	1	309	1	309	5.49e-216	590
1930	Lactiplantibacillus	plantarum	FFJLY44L1	Scaffold13:26736:27695:-	LDH	319	305	65	303	103	2	1	301	1	302	4.2e-136	389
1931	Lactiplantibacillus	plantarum	FFJLY44L1	Scaffold18:38516:39475:+	LDH	319	302	58.8	301	122	1	12	312	1	299	2.22e-118	343
1932	Lactiplantibacillus	plantarum	FFJLY44L1	Scaffold14:55054:56022:-	LDH	322	305	53.5	303	134	3	18	315	1	301	3.45e-109	320
1933	Lactiplantibacillus	plantarum	FFJLY44L1	Scaffold30:10081:10998:+	LDH	305	302	52.7	294	137	1	2	295	11	302	5.5e-108	317
1934	Lactiplantibacillus	plantarum	FFJLY44L1	Scaffold6:67508:68485:+	PPD	325	328	46.2	316	167	2	1	315	1	314	2.61e-81	250
1935	Lactiplantibacillus	plantarum	FFJLY44L1	Scaffold6:66394:67506:+	PPD	370	368	42.7	260	147	2	51	310	46	303	4.51e-58	193
1936	Lactiplantibacillus	plantarum	FFJLY44L1	Scaffold1:141033:142286:-	TMO	417	417	100	417	0	0	1	417	1	417	1.29e-305	826
1937	Lactiplantibacillus	plantarum	VSCDJY12L1	Scaffold20:43934:45346:-	ALD	470	458	57.8	455	190	2	1	454	1	454	3.02e-178	508
1938	Lactiplantibacillus	plantarum	VSCDJY12L1	Scaffold3:167306:168736:-	ALD	476	472	39.4	449	256	7	27	474	39	472	6.21e-86	272
1939	Lactiplantibacillus	plantarum	VSCDJY12L1	Scaffold28:15515:16231:+	ALD	238	245	34.2	225	142	3	18	236	21	245	4.44e-28	107
1940	Lactiplantibacillus	plantarum	VSCDJY12L1	Scaffold13:59794:60834:+	ALD	346	378	32.3	372	209	8	1	334	1	367	1.18e-40	147
1941	Lactiplantibacillus	plantarum	VSCDJY12L1	Scaffold1:165121:166164:+	ALD	347	378	31.3	367	210	9	1	331	1	361	3.95e-44	156
1942	Lactiplantibacillus	plantarum	VSCDJY12L1	Scaffold15:51616:53079:-	amiE	487	518	37.9	420	245	8	65	472	82	497	1.1e-76	250
1943	Lactiplantibacillus	plantarum	VSCDJY12L1	Scaffold2:209547:210617:+	ArAT	356	356	100	356	0	0	1	356	1	356	2.39e-261	709
1944	Lactiplantibacillus	plantarum	VSCDJY12L1	Scaffold12:36119:37345:-	ArAT	408	408	99.8	408	1	0	1	408	1	408	3.39e-301	814
1945	Lactiplantibacillus	plantarum	VSCDJY12L1	Scaffold2:111692:112864:-	ArAT	390	390	99.5	390	2	0	1	390	1	390	3.14e-281	762
1946	Lactiplantibacillus	plantarum	VSCDJY12L1	Scaffold19:43637:44824:-	ArAT	395	395	99.5	395	2	0	1	395	1	395	4.04e-291	788
1947	Lactiplantibacillus	plantarum	VSCDJY12L1	Scaffold4:138421:139416:+	ArAT	331	387	62.8	290	107	1	41	329	3	292	2.58e-123	360
1948	Lactiplantibacillus	plantarum	VSCDJY12L1	Scaffold4:139435:139710:+	ArAT	91	83	55.8	77	34	0	8	84	4	80	1.64e-25	91.3
1949	Lactiplantibacillus	plantarum	VSCDJY12L1	Scaffold1:226326:227525:+	ArAT	399	395	48.5	396	199	3	1	394	1	393	1.75e-128	376
1950	Lactiplantibacillus	plantarum	VSCDJY12L1	Scaffold14:36990:38165:+	ArAT	391	382	36.5	378	237	2	6	382	5	380	8.16e-83	258
1951	Lactiplantibacillus	plantarum	VSCDJY12L1	Scaffold10:58408:59883:+	ArAT	491	409	33.3	369	231	8	131	485	31	398	1.79e-49	175
1952	Lactiplantibacillus	plantarum	VSCDJY12L1	Scaffold5:96786:97784:-	fldH	332	339	46.5	329	174	2	1	329	1	327	3.34e-94	276
1953	Lactiplantibacillus	plantarum	VSCDJY12L1	Scaffold4:139713:140705:+	fldH	330	329	43.9	328	182	2	1	328	1	326	3.48e-88	260
1954	Lactiplantibacillus	plantarum	VSCDJY12L1	Scaffold4:47384:48358:-	fldH	324	311	36.4	258	150	7	49	306	55	298	2.52e-39	133
1955	Lactiplantibacillus	plantarum	VSCDJY12L1	Scaffold2:17787:18737:+	fldH	316	306	31.8	261	174	4	58	316	48	306	5.87e-35	121
1956	Lactiplantibacillus	plantarum	VSCDJY12L1	Scaffold11:110331:111284:-	LDH	317	320	100	317	0	0	1	317	4	320	3.47e-226	617
1957	Lactiplantibacillus	plantarum	VSCDJY12L1	Scaffold9:125459:126388:+	LDH	309	309	100	309	0	0	1	309	1	309	5.49e-216	590
1958	Lactiplantibacillus	plantarum	VSCDJY12L1	Scaffold14:46977:47984:+	LDH	335	305	64	303	106	2	17	317	1	302	6.26e-135	386
1959	Lactiplantibacillus	plantarum	VSCDJY12L1	Scaffold19:9093:10052:-	LDH	319	302	58.8	301	122	1	12	312	1	299	3.87e-119	345
1960	Lactiplantibacillus	plantarum	VSCDJY12L1	Scaffold6:108805:109773:-	LDH	322	305	53.5	303	134	3	18	315	1	301	3.45e-109	320
1961	Lactiplantibacillus	plantarum	VSCDJY12L1	Scaffold44:138:1055:-	LDH	305	302	52.7	294	137	1	2	295	11	302	5.5e-108	317
1962	Lactiplantibacillus	plantarum	VSCDJY12L1	Scaffold5:178843:179820:-	PPD	325	328	46.5	316	166	2	1	315	1	314	8.13e-83	254
1963	Lactiplantibacillus	plantarum	VSCDJY12L1	Scaffold5:179822:180934:-	PPD	370	368	42.7	260	147	2	51	310	46	303	4.51e-58	193
1964	Lactiplantibacillus	plantarum	VSCDJY5L5	Scaffold5:80086:81498:-	ALD	470	458	57.8	455	190	2	1	454	1	454	1.5e-178	508
1965	Lactiplantibacillus	plantarum	VSCDJY5L5	Scaffold2:376266:377696:+	ALD	476	472	39.4	449	256	8	27	474	39	472	2.68e-84	268
1966	Lactiplantibacillus	plantarum	VSCDJY5L5	Scaffold1:665190:665906:-	ALD	238	245	34.2	225	142	3	18	236	21	245	4.44e-28	107
1967	Lactiplantibacillus	plantarum	VSCDJY5L5	Scaffold5:282360:283400:+	ALD	346	378	32.3	372	209	8	1	334	1	367	1.18e-40	147
1968	Lactiplantibacillus	plantarum	VSCDJY5L5	Scaffold1:527991:529034:-	ALD	347	378	31.6	367	209	8	1	331	1	361	5.52e-44	156
1969	Lactiplantibacillus	plantarum	VSCDJY5L5	Scaffold9:59396:60859:-	amiE	487	518	37.9	420	245	8	65	472	82	497	1.1e-76	250
1970	Lactiplantibacillus	plantarum	VSCDJY5L5	Scaffold7:21114:22340:+	ArAT	408	408	100	408	0	0	1	408	1	408	5.86e-302	816
1971	Lactiplantibacillus	plantarum	VSCDJY5L5	Scaffold11:59684:60871:-	ArAT	395	395	100	395	0	0	1	395	1	395	1.21e-292	791
1972	Lactiplantibacillus	plantarum	VSCDJY5L5	Scaffold4:248857:250029:+	ArAT	390	390	99.5	390	2	0	1	390	1	390	3.14e-281	762
1973	Lactiplantibacillus	plantarum	VSCDJY5L5	Scaffold4:143667:144737:-	ArAT	356	356	97.8	356	8	0	1	356	1	356	6.03e-255	693
1974	Lactiplantibacillus	plantarum	VSCDJY5L5	Scaffold3:220841:222100:+	ArAT	419	391	62.4	383	143	1	31	412	4	386	1.12e-170	484
1975	Lactiplantibacillus	plantarum	VSCDJY5L5	Scaffold1:470293:471492:-	ArAT	399	395	48.7	396	198	3	1	394	1	393	2.16e-129	378
1976	Lactiplantibacillus	plantarum	VSCDJY5L5	Scaffold2:656061:657290:+	ArAT	409	382	36.5	378	237	2	24	400	5	380	1.44e-82	258
1977	Lactiplantibacillus	plantarum	VSCDJY5L5	Scaffold1:764784:766259:+	ArAT	491	409	33.3	369	231	8	131	485	31	398	1.79e-49	175
1978	Lactiplantibacillus	plantarum	VSCDJY5L5	Scaffold1:762779:763900:-	ArAT	373	378	30	293	192	7	80	365	88	374	1.54e-25	107
1979	Lactiplantibacillus	plantarum	VSCDJY5L5	Scaffold1:194595:195593:+	fldH	332	339	46.5	329	174	2	1	329	1	327	3.34e-94	276
1980	Lactiplantibacillus	plantarum	VSCDJY5L5	Scaffold3:222103:223095:+	fldH	330	329	43.6	328	183	2	1	328	1	326	4.92e-88	260
1981	Lactiplantibacillus	plantarum	VSCDJY5L5	Scaffold3:129814:130788:-	fldH	324	311	36.4	258	150	7	49	306	55	298	2.52e-39	133
1982	Lactiplantibacillus	plantarum	VSCDJY5L5	Scaffold12:34281:35240:-	fldH	319	328	33.9	257	160	6	13	267	14	262	5.06e-31	111
1983	Lactiplantibacillus	plantarum	VSCDJY5L5	Scaffold4:345246:346196:-	fldH	316	306	31.8	261	174	4	58	316	48	306	5.87e-35	121
1984	Lactiplantibacillus	plantarum	VSCDJY5L5	Scaffold37:63:1802:-	IPD	579	579	35.3	566	342	12	6	561	4	555	1.21e-102	322
1985	Lactiplantibacillus	plantarum	VSCDJY5L5	Scaffold10:31056:31985:+	LDH	309	309	100	309	0	0	1	309	1	309	3.86e-216	591
1986	Lactiplantibacillus	plantarum	VSCDJY5L5	Scaffold6:116823:117776:-	LDH	317	320	100	317	0	0	1	317	4	320	3.47e-226	617
1987	Lactiplantibacillus	plantarum	VSCDJY5L5	Scaffold2:666135:667109:+	LDH	324	305	64.4	303	105	2	6	306	1	302	1.68e-134	385
1988	Lactiplantibacillus	plantarum	VSCDJY5L5	Scaffold11:25426:26385:-	LDH	319	302	58.8	301	122	1	12	312	1	299	1.92e-119	346
1989	Lactiplantibacillus	plantarum	VSCDJY5L5	Scaffold4:7822:8790:-	LDH	322	305	53.5	303	134	3	18	315	1	301	3.45e-109	320
1990	Lactiplantibacillus	plantarum	VSCDJY5L5	Scaffold1:67534:68511:+	PPD	325	328	46.5	316	166	2	1	315	1	314	8.13e-83	254
1991	Lactiplantibacillus	plantarum	VSCDJY5L5	Scaffold1:66420:67532:+	PPD	370	368	42.7	260	147	2	51	310	46	303	4.51e-58	193
1992	Lactiplantibacillus	plantarum	VSCDJY5L5	Scaffold2:323346:324599:-	TMO	417	417	99.8	417	1	0	1	417	1	417	6.14e-304	822
1993	Limosilactobacillus	reuteri	DYNDL2M15	Scaffold43_8017 6644	ALD	457	458	61.8	453	173	0	1	453	1	453	1.11e-201	566
1994	Limosilactobacillus	reuteri	DYNDL2M15	Scaffold51_1438 731	ALD	235	245	33.2	226	136	6	17	231	22	243	3.11e-27	105
1995	Limosilactobacillus	reuteri	DYNDL2M15	Scaffold52_2272 2985	ALD	237	245	32.9	237	140	6	9	232	12	242	2.06e-29	111
1996	Limosilactobacillus	reuteri	DYNDL2M15	Scaffold33_10187 12109	amiE	640	495	43.6	495	240	11	59	530	11	489	1.27e-109	340
1997	Limosilactobacillus	reuteri	DYNDL2M15	Scaffold5_28236 29708	amiE	490	511	35.9	426	252	11	64	476	79	496	2.51e-58	201
1998	Limosilactobacillus	reuteri	DYNDL2M15	Scaffold48_6263 7429	ArAT	388	397	99.2	388	3	0	1	388	10	397	1.37e-283	768
1999	Limosilactobacillus	reuteri	DYNDL2M15	Scaffold74_4550 5737	ArAT	395	395	97	394	12	0	1	394	1	394	2.87e-275	748
[truncated: 1,161 more rows]

## Sheet: Table S4
No.	Genus	Species	Strain ID	Source	ILA	I3C	IAA	TA	IA	IPA	IAM	IPYA
1	Lactobacillus	acidophilus	FCQHC4LH1	Human feces	7.74	13.524	3.438	0	0	0	0	0
2	Lactobacillus	acidophilus	FGSYC48L79	Human feces	7.095	7.646	1.023	0	0	0	0	0
3	Lactobacillus	acidophilus	FHNXY41L162	Human feces	33.709	13.933	2.249	0	0	0	0	0
4	Lactobacillus	acidophilus	FNMGHHT12L40	Human feces	12.871	17.8	3.013	0	0	0	0	0
5	Lactobacillus	acidophilus	FSHXBX32L130	Human feces	8.598	8.351	1.667	0	0	0	0	0
6	Lactobacillus	acidophilus	FXJSW24L139	Human feces	14.702	14.912	2.524	0	0	0	0	0
7	Lactobacillus	acidophilus	FZJTZ18L25	Human feces	8.781	54.305	1.67	0	0	0	0	0
8	Lactobacillus	acidophilus	JCM1132	N/A	3.683	19.807	4.75	0	0	0	0	0
9	Lactobacillus	crispatus	FSCDJY13L2	Human feces	24.06	14.113	0	0	0	0	0	0
10	Lactobacillus	crispatus	FSCDJY7L2	Human feces	15.423	24.12	1.317	0	0	0	0	0
11	Lactobacillus	crispatus	QJSWX109M4	Human vagina	12.48	13.45	0	0	0	0	0	0
12	Lactobacillus	crispatus	QJSWX110M1	Human vagina	9.287	21.267	0	0	0	0	0	0
13	Lactobacillus	crispatus	QJSWX112M2	Human vagina	13.28	25.081	4.185	0	0	0	0	0
14	Lactobacillus	crispatus	QJSWX113M3	Human vagina	21.4	18.097	4.121	0	0	0	0	0
15	Lactobacillus	crispatus	QJSWX120M1	Human vagina	17.1	19.928	2.135	0	0	0	0	0
16	Lactobacillus	crispatus	QJSWX128M5	Human vagina	18.7	35.865	0	0	0	0	0	0
17	Lactobacillus	crispatus	QJSWX148M3	Human vagina	13	19.041	6.119	0	0	0	0	0
18	Lactobacillus	crispatus	QJSWX149M5	Human vagina	14.3	12.611	2.716	0	0	0	0	0
19	Lactobacillus	crispatus	QJSWX150M37	Human vagina	12	19.816	10.811	0	0	0	0	0
20	Lactobacillus	crispatus	QJSWX154M12	Human vagina	16.5	13.975	5.522	0	0	0	0	0
21	Lactobacillus	crispatus	QJSWX166M13	Human vagina	29.6	14.395	1.866	0	0	0	0	0
22	Lactobacillus	crispatus	QJSWX169M3	Human vagina	11.5	25.391	3.562	0	0	0	0	0
23	Latilactobacillus	curvatus	FQHXN74M1	Human feces	0	0	0	0	0	0	0	0
24	Latilactobacillus	curvatus	FQHXN80M2	Human feces	0	0	0	0	0	0	0	0
25	Latilactobacillus	curvatus	FQSYC5M8	Human feces	0	0	0	0	0	0	0	0
26	Latilactobacillus	curvatus	QGSYC5L4	Human feces	0	0	0	0	0	0	0	0
27	Limosilactobacillus	fermentum	FJXSRPY6L1	Human feces	61.019	15.038	11.365	0	0	0	0	0
28	Limosilactobacillus	fermentum	FXJCJ26M3	Human feces	57.325	8.376	12.548	0	0	0	0	0
29	Limosilactobacillus	fermentum	FXJSW21M2	Human feces	48.831	11.481	9.872	0	0	0	0	0
30	Limosilactobacillus	fermentum	FXJSW71	Human feces	46.672	11.957	5.361	0	0	0	0	0
31	Limosilactobacillus	fermentum	FZJTZ13M9	Human feces	52.648	3.49	1.712	0	0	0	0	0
32	Limosilactobacillus	fermentum	FZJTZ20M5	Human feces	67.341	3.011	4.762	0	0	0	0	0
33	Limosilactobacillus	fermentum	FZJTZ22M6	Human feces	31.638	7.268	6.316	0	0	0	0	0
34	Limosilactobacillus	fermentum	FZJTZ23M8	Human feces	39.085	8.434	2.747	0	0	0	0	0
35	Limosilactobacillus	fermentum	FZJTZ24M3	Human feces	60.325	11.07	9.962	0	0	0	0	0
36	Limosilactobacillus	fermentum	FZJTZ25M1	Human feces	34.553	11.212	9.386	0	0	0	0	0
37	Limosilactobacillus	fermentum	FZJTZ2M5	Human feces	41.253	4.43	2.752	0	0	0	0	0
38	Lactobacillus	gasseri	FFJND16L4	Human feces	38.964	40.652	10.221	0	0	0	0	0
39	Lactobacillus	gasseri	FSDHZD3L5	Human feces	2.763	43.896	2.316	0	0	0	0	0
40	Lactobacillus	gasseri	JCM11657	Human feces	2.749	101.794	1.158	0	0	0	0	0
41	Lactobacillus	gasseri	JSCZD2L1	Human feces	34.514	49.822	4.598	0	0	0	0	0
42	Lactobacillus	gasseri	JSSZ15	Human feces	28.935	54.425	7.059	0	0	0	0	0
43	Lactobacillus	gasseri	JSWX33L2	Human feces	8.328	45.62	3.756	0	0	0	0	0
44	Lactobacillus	gasseri	NMGHHHT1L2	Human feces	6.575	151.505	3.094	0	0	0	0	0
45	Lactobacillus	gasseri	ZJHZD1M5	Human feces	23.516	118.622	9.411	0	0	0	0	0
46	Lactobacillus	helveticus	D4A98	Fermented yak milk	158.95	30.681	1.574	23.492	0	0	0	0
47	Lactobacillus	helveticus	D7S160	Fermented yak milk	218.928	68.424	5.967	32.951	0	0	0	0
48	Lactobacillus	helveticus	DSCAB10M13	Yak qula	256.869	53.743	3.393	35.829	0	0	0	0
49	Lactobacillus	helveticus	DSCAB11L3	Yak qula	71.611	46.116	4.969	58.145	0	0	0	0
50	Lactobacillus	helveticus	DSCAB13M2	Yak qula	134.391	87.218	0	45.616	0	0	0	0
51	Lactobacillus	helveticus	DSCAB4M1	Yak qula	293.963	49.427	3.737	20.454	0	0	0	0
52	Lactobacillus	helveticus	DSCAB7M1	Yak qula	108.791	35.237	4.681	30.744	0	0	0	0
53	Lactobacillus	helveticus	DSCAB9M6	Yak qula	228.36	33.533	1.978	22.355	0	0	0	0
54	Lactobacillus	helveticus	DYNDL451	Dairy fan	40.072	60.521	3.688	40.347	0	0	0	0
55	Limosilactobacillus	mucosae	FGSYC15L3	Human feces	36.574	11.603	7.408	0	4.139	0	0	0
56	Limosilactobacillus	mucosae	FGSYC16M1	Human feces	44.294	10.35	2.176	0	25.505	0	0	0
57	Limosilactobacillus	mucosae	FGSYC17L3	Human feces	182.401	62.912	3.197	0	24.551	0	0	0
58	Limosilactobacillus	mucosae	FGSYC19L1	Human feces	73.409	11.719	6.112	0	5.618	0	0	0
59	Limosilactobacillus	mucosae	FGSYC1M1	Human feces	37.262	38.348	5.706	0	31.13	0	0	0
60	Limosilactobacillus	mucosae	FGSYC23L4	Human feces	51.849	14.103	3.202	0	21.854	0	0	0
61	Limosilactobacillus	mucosae	FGSYC27L1	Human feces	96.502	15.163	4.827	0	25.994	0	0	0
62	Limosilactobacillus	mucosae	FGSYC42L4	Human feces	45.381	65.828	11.862	0	17.057	0	0	0
63	Limosilactobacillus	mucosae	FGSYC43L5	Human feces	83.285	16.972	0	0	23.898	0	0	0
64	Limosilactobacillus	mucosae	FGSYC90L5	Human feces	18.145	5.873	3.628	0	26.119	0	0	0
65	Limosilactobacillus	mucosae	FJSNT141	Human feces	34.941	15.003	1.148	0	20.408	0	0	0
66	Limosilactobacillus	mucosae	FJSNT152	Human feces	20.318	16.306	1.793	0	41.789	0	0	0
67	Limosilactobacillus	mucosae	FJSNT61	Human feces	2.495	3.401	0	0	30.869	0	0	0
68	Limosilactobacillus	mucosae	FJSNT81	Human feces	2.547	2.984	0	0	27.154	0	0	0
69	Limosilactobacillus	mucosae	FJSNT91	Human feces	20.969	5.059	2.015	0	19.673	0	0	0
70	Lacticaseibacillus	paracasei	FQHXN98L4	Human feces	51.125	41.876	3.657	0	0	0	0	0
71	Lacticaseibacillus	paracasei	VCQBB3125L12	Chinese pickle	27.419	4.799	2.364	0	0	0	0	0
72	Lacticaseibacillus	paracasei	VCQBB4126L6	Chinese pickle	131.1	63.44	10.416	0	0	0	0	0
73	Lacticaseibacillus	paracasei	VCQJJ296L4	Chinese pickle	54.126	41.283	4.669	0	0	0	0	0
74	Lacticaseibacillus	paracasei	VCQJLP2131L2	Chinese pickle	20.871	81.155	5.7	0	0	0	0	0
75	Lacticaseibacillus	paracasei	VCQQJ30173L8	Chinese pickle	45.102	103.531	5.97	0	0	0	0	0
76	Lacticaseibacillus	paracasei	VCQQJ4174M3	Chinese pickle	27.531	11.212	7.992	0	0	0	0	0
77	Lacticaseibacillus	paracasei	VCQWX5L7	Chinese pickle	75.088	73.437	8.608	0	0	0	0	0
78	Lacticaseibacillus	paracasei	VCQY0Y1157M2	Chinese pickle	76.744	46.623	6.183	0	0	0	0	0
79	Lacticaseibacillus	paracasei	VCQYB7171M7	Chinese pickle	42.812	99.928	10.518	0	0	0	0	0
80	Lactiplantibacillus	pentosus	L17001	pickles	106.117	21.11	1.4	0	0	0	0	0
81	Lactiplantibacillus	pentosus	DL49	pickles	86.28	21.187	0	0	0	0	0	0
82	Lactiplantibacillus	pentosus	FGDLZ2M10	Human feces	1298.94	82.477	40.967	0	0	0	0	0
83	Lactiplantibacillus	pentosus	FHuNHHMY67L3	Human feces	88.02	159.767	42.377	0	0	0	0	0
84	Lactiplantibacillus	pentosus	FZJHZD217	Human feces	161.087	92.913	31.525	0	0	0	0	0
85	Lactiplantibacillus	pentosus	HY311	Human feces	186.113	9.893	1.41	0	0	0	0	0
86	Lactiplantibacillus	pentosus	QSCPS6L1	pickles	143.18	93.943	23.553	0	0	0	0	0
87	Lactiplantibacillus	pentosus	RS142	pickles	132.02	7.31	38.82	0	0	0	0	0
88	Lactiplantibacillus	plantarum	DHuNHHMY2L1	Human feces	955.776	40.922	11.815	0	0	0	0	0
89	Lactiplantibacillus	plantarum	FCQHC24L1	Human feces	1368.57	66.455	6.344	0	0	0	0	0
90	Lactiplantibacillus	plantarum	FCQHC25L4	Human feces	188.289	49.157	2.768	0	0	0	0	0
91	Lactiplantibacillus	plantarum	FCQNA23M1	Human feces	200.345	62.07	2.316	0	0	0	0	0
92	Lactiplantibacillus	plantarum	FCQNA27M4	Human feces	213.876	52.876	3.146	0	0	0	0	0
93	Lactiplantibacillus	plantarum	FCQNA28M4	Human feces	223.262	61.299	2.95	0	0	0	0	0
94	Lactiplantibacillus	plantarum	FCQNA29M3	Human feces	219.015	61.526	3.198	0	0	0	0	0
95	Lactiplantibacillus	plantarum	FFJLY44L1	Human feces	234.407	52.541	9.872	0	0	0	0	0
96	Lactiplantibacillus	plantarum	VSCDJY12L1	Chinese pickle	218.13	35.477	5.737	0	0	0	0	0
97	Lactiplantibacillus	plantarum	VSCDJY5L5	Chinese pickle	605.076	42.972	4.42	0	0	0	0	0
98	Limosilactobacillus	reuteri	DYNDL2M15	Fermented rice milk	80.311	184.103	1.591	0	0	0	0	0
99	Limosilactobacillus	reuteri	DYNDL42M2	Fermented rice milk	29.041	31.815	1.841	0	0	0	0	0
100	Limosilactobacillus	reuteri	DYNDL56M17	Fermented rice milk	126.24	25.791	3.103	0	0	0	0	0
101	Limosilactobacillus	reuteri	DYNDL8M31	Fermented rice milk	343.447	332.681	7.377	0	0	0	0	0
102	Limosilactobacillus	reuteri	FAHBZ3L1	Human feces	19.348	21.577	10.874	0	0	0	0	0
103	Limosilactobacillus	reuteri	FCQHC27L4	Human feces	34.039	11.173	0	0	0	0	0	0
104	Limosilactobacillus	reuteri	FCQHC8L6	Human feces	59.152	11.989	0	0	0	0	0	0
105	Limosilactobacillus	reuteri	FGDLZ10M5	Human feces	14.477	17.805	7.68	0	0	0	0	0
106	Limosilactobacillus	reuteri	FGSYC2L3	Human feces	131.049	96.247	8.775	0	0	0	0	0
107	Limosilactobacillus	reuteri	FGSYC5L2	Human feces	50.584	19.703	2.743	0	0	0	0	0
108	Limosilactobacillus	reuteri	FHNXY64M3	Human feces	35.819	50.877	5.025	0	0	0	0	0
109	Limosilactobacillus	reuteri	FHNXY67L4	Human feces	35.915	10.703	2.061	0	0	0	0	0
110	Limosilactobacillus	reuteri	FHNXY71L8	Human feces	27.112	20.169	8.808	0	0	0	0	0
111	Limosilactobacillus	reuteri	FJLHD58L2	Human feces	24.434	13.871	0	0	0	0	0	0
112	Limosilactobacillus	reuteri	FJSXYWG3L1	Human feces	141.895	50.754	5.187	0	0	0	0	0
113	Limosilactobacillus	reuteri	FNXYCHL79L1	Human feces	45.663	14.63	11.217	0	0	0	0	0
114	Limosilactobacillus	reuteri	FNXYCHL81L1	Human feces	85.947	30.992	3.892	0	0	0	0	0
115	Limosilactobacillus	reuteri	FQHXN127L1	Human feces	235.338	144.399	5.694	0	0	0	0	0
116	Limosilactobacillus	reuteri	FSCPS25M1	Human feces	22.66	29.208	13.749	0	0	0	0	0
117	Limosilactobacillus	reuteri	FSCPS76L4	Human feces	249.748	268.246	19.667	0	0	0	0	0
118	Limosilactobacillus	reuteri	FSCPS79L4	Human feces	87.051	28.635	2.411	0	0	0	0	0
119	Limosilactobacillus	reuteri	FSDQZ12L6	Human feces	68.1	46.247	2.879	0	0	0	0	0
120	Limosilactobacillus	reuteri	FSH14M1	Human feces	75.173	10.511	6.492	0	0	0	0	0
121	Limosilactobacillus	reuteri	FSH2M2	Human feces	62.575	14.084	3.301	0	0	0	0	0
122	Limosilactobacillus	reuteri	FSH36M2	Human feces	80.405	14.026	3.711	0	0	0	0	0
123	Limosilactobacillus	reuteri	FSH39M2	Human feces	100.008	26.972	0	0	0	0	0	0
124	Limosilactobacillus	reuteri	FSH40M1	Human feces	68.168	19.678	10.581	0	0	0	0	0
125	Limosilactobacillus	reuteri	FSH6M1	Human feces	71.696	13.083	4.829	0	0	0	0	0
126	Limosilactobacillus	reuteri	FXJCJ4M2	Human feces	275.195	37.99	0	0	0	0	0	0
127	Limosilactobacillus	reuteri	FXJKS17M8	Human feces	99.804	17.241	7.297	0	0	0	0	0
128	Lacticaseibacillus	rhamnosus	GG	Human feces	49.632	87.411	5.178	0	0	0	0	0
129	Lacticaseibacillus	rhamnosus	FAHWH30L7	Human feces	169.355	12.616	9.508	0	0	0	0	0
130	Lacticaseibacillus	rhamnosus	FQHXN3M6	Human feces	72.217	12.9	3.527	0	0	0	0	0
131	Lacticaseibacillus	rhamnosus	FWXBH7L3	Human feces	120.052	9.965	5.608	0	0	0	0	0
132	Lacticaseibacillus	rhamnosus	FXJSW24L2	Human feces	36.898	19.663	6.224	0	0	0	0	0
133	Lacticaseibacillus	rhamnosus	FXJSW6L1	Human feces	43.892	19.392	8.875	0	0	0	0	0
134	Lacticaseibacillus	rhamnosus	FXJWS10M1	Human feces	106.929	14.569	3.828	0	0	0	0	0
135	Lacticaseibacillus	rhamnosus	FZJJH6L2	Human feces	64.725	24.291	5.601	0	0	0	0	0
136	Lacticaseibacillus	rhamnosus	FZJTZ46M6	Human feces	47.629	15.25	2.062	0	0	0	0	0
137	Ligilactobacillus	salivarius	FBJSY202	Human feces	3463.08	42.602	11.65	0	0	0	0	0
138	Ligilactobacillus	salivarius	FBJSY612	Human feces	1831.79	59.046	4.287	0	0	0	0	0
139	Ligilactobacillus	salivarius	FQHXN83M8	Human feces	1905.06	60.984	4.351	0	0	0	0	0
140	Ligilactobacillus	salivarius	FQHXN84M4	Human feces	1378.37	50.325	2.201	0	0	0	0	0
141	Ligilactobacillus	salivarius	FWXBH185	Human feces	3864.55	60.088	7.533	0	0	0	0	0
142	Ligilactobacillus	salivarius	FWXBH22	Human feces	1625.61	75.69	0	0	0	0	0	0
143	Ligilactobacillus	salivarius	FWXBH242	Human feces	566.553	38.802	1.264	0	0	0	0	0
144	Ligilactobacillus	salivarius	FWXBH253	Human feces	1688.95	35.634	5.344	0	0	0	0	0
145	Ligilactobacillus	salivarius	FWXBH352	Human feces	1588.98	55.249	3.044	0	0	0	0	0
146	Ligilactobacillus	salivarius	FWXBH41	Human feces	1715.38	58.536	1.917	0	0	0	0	0
147	Ligilactobacillus	salivarius	FWXBH92	Human feces	1479.86	52.145	4.222	0	0	0	0	0
148	Ligilactobacillus	salivarius	FZJTZ691	Human feces	1776.57	67.798	3.317	0	0	0	0	0

## Sheet: Table S5
Analytes	Abbreviation	Precursor ion (m/z) [M+H]	Cone (V)	Collision (V)	Retention (min)
Indole-3-acetamide	IAM	175.087	35	15	7.48
Indole-3-acetic acid	IAA	176.071	35	15	9.71
Indole-3-carboxaldehyde	IAld	146.06	35	15	9.01
Indole-3-lactic acid	ILA	206.081	35	15	8.69
Tryptamine	TA	161.107	35	15	5.61
Indole-3-propionic acid	IPA	190.086	35	15	11.04
Indole acrylic acid	IA	188.071	35	15	10.6
Indolepyruvate	IPYA	204.066	35	15	7.92
